# Supplementary material for: BSTA: a targeted approach combines bulked segregant analysis with next- generation sequencing and de novo transcriptome assembly for SNP discovery in sunflower
Source: BMC Genomics. 2013 Sep 17;14:628. doi: 10.1186/1471-2164-14-628 (PMC3848877; doi:10.1186/1471-2164-14-628)
Supplement: Additional file 6: Table S4 — Annotation details. Functional annotation of 219 sequences with distinctive SNP patterns using the Blast2GO suite. [file 1471-2164-14-628-S6.xlsx]

## Sheet: Tabelle1
Table S4: Functional annotation of 219 sequences with distinctive SNP patterns using the Blast2GO suite. Note that only 191 sequences produced significant alignments.
Sequence name	Sequence description	Sequence length	Similarity (%)	Score	Alignment length	Positives	Biological process	Hit description	Hit desc.	Hit desc.
isotig32540_BRBS	cell division	978	75	378252	329	247	cell division	gi|255546359|ref|XP_002514239.1|cell division cycle, putative [Ricinus communis] >gi|223546695|gb|EEF48193.1| cell division cycle, putative [Ricinus communis]	gi|255546359|ref|XP_002514239.1|cell division cycle, putative [Ricinus communis] >gi|223546695|gb|EEF48193.1| cell division cycle, putative [Ricinus communis]	gi|255546359|ref|XP_002514239.1|cell division cycle, putative [Ricinus communis] >gi|223546695|gb|EEF48193.1| cell division cycle, putative [Ricinus communis]
contig06234_BRBS	myosin heavy chain-like protein	962	62	136732	190	119	microtubule associated protein	gi|224072140|ref|XP_002303631.1|predicted protein [Populus trichocarpa] >gi|222841063|gb|EEE78610.1| predicted protein [Populus trichocarpa]	gi|224072140|ref|XP_002303631.1|predicted protein [Populus trichocarpa] >gi|222841063|gb|EEE78610.1| predicted protein [Populus trichocarpa]	gi|224072140|ref|XP_002303631.1|predicted protein [Populus trichocarpa] >gi|222841063|gb|EEE78610.1| predicted protein [Populus trichocarpa]
isotig12468_BRBS	unconventional myosin	5100	98	1676.76	890	881	microtubule associated protein	gi|2444178|gb|AAB71528.1|unconventional myosin [Helianthus annuus]	gi|2444178|gb|AAB71528.1|unconventional myosin [Helianthus annuus]	gi|2444178|gb|AAB71528.1|unconventional myosin [Helianthus annuus]
isotig27459_BRBS	probable glucuronoxylan glucuronosyltransferase irx7-like	1430	78	548895	417	328		gi|225436482|ref|XP_002275679.1|PREDICTED: probable glucuronoxylan glucuronosyltransferase IRX7 [Vitis vinifera] >gi|297734915|emb|CBI17149.3| unnamed protein product [Vitis vinifera]	gi|225436482|ref|XP_002275679.1|PREDICTED: probable glucuronoxylan glucuronosyltransferase IRX7 [Vitis vinifera] >gi|297734915|emb|CBI17149.3| unnamed protein product [Vitis vinifera]	gi|225436482|ref|XP_002275679.1|PREDICTED: probable glucuronoxylan glucuronosyltransferase IRX7 [Vitis vinifera] >gi|297734915|emb|CBI17149.3| unnamed protein product [Vitis vinifera]
isotig08431_BRBS	mlo-like protein 1-like	894	85	276174	168	144	calmodulin-binding	gi|356558922|ref|XP_003547751.1|PREDICTED: MLO-like protein 1-like [Glycine max]	gi|356558922|ref|XP_003547751.1|PREDICTED: MLO-like protein 1-like [Glycine max]	gi|356558922|ref|XP_003547751.1|PREDICTED: MLO-like protein 1-like [Glycine max]
isotig15967_BRBS	polygalacturonase inhibitor-like	1050	73	379407	314	231	-	gi|225450211|ref|XP_002263523.1|PREDICTED: polygalacturonase inhibitor-like [Vitis vinifera]	gi|225450211|ref|XP_002263523.1|PREDICTED: polygalacturonase inhibitor-like [Vitis vinifera]	gi|225450211|ref|XP_002263523.1|PREDICTED: polygalacturonase inhibitor-like [Vitis vinifera]
isotig17837_BRBS	rgc2 resistance protein 5a	820	82	176022	131	108	RGC2	gi|37780262|gb|AAP45843.1|RGC2-like protein [Helianthus annuus]	gi|37780262|gb|AAP45843.1|RGC2-like protein [Helianthus annuus]	gi|37780262|gb|AAP45843.1|RGC2-like protein [Helianthus annuus]
isotig23430_BRBS	calmodulin binding	2490	80	447588	357	288	calmodulin binding	gi|255571250|ref|XP_002526575.1|calmodulin binding protein, putative [Ricinus communis] >gi|223534136|gb|EEF35853.1| calmodulin binding protein, putative [Ricinus communis]	gi|255571250|ref|XP_002526575.1|calmodulin binding protein, putative [Ricinus communis] >gi|223534136|gb|EEF35853.1| calmodulin binding protein, putative [Ricinus communis]	gi|255571250|ref|XP_002526575.1|calmodulin binding protein, putative [Ricinus communis] >gi|223534136|gb|EEF35853.1| calmodulin binding protein, putative [Ricinus communis]
isotig24718_BRBS	mlo-like protein 1	1905	83	646351	458	382	calmodulin-binding	gi|356507058|ref|XP_003522288.1|PREDICTED: MLO-like protein 1-like [Glycine max]	gi|356507058|ref|XP_003522288.1|PREDICTED: MLO-like protein 1-like [Glycine max]	gi|356507058|ref|XP_003522288.1|PREDICTED: MLO-like protein 1-like [Glycine max]
isotig26011_BRBS	mlo-like protein 11-like	1643	83	653284	475	398	calmodulin-binding	gi|356549739|ref|XP_003543248.1|PREDICTED: MLO-like protein 11-like [Glycine max]	gi|356549739|ref|XP_003543248.1|PREDICTED: MLO-like protein 11-like [Glycine max]	gi|356549739|ref|XP_003543248.1|PREDICTED: MLO-like protein 11-like [Glycine max]
isotig27053_BRBS	piriformospora indica-insensitive protein 2-like, LRR	1480	80	372089	281	227	resistance protein	gi|359473008|ref|XP_002278514.2|PREDICTED: piriformospora indica-insensitive protein 2-like [Vitis vinifera]	gi|359473008|ref|XP_002278514.2|PREDICTED: piriformospora indica-insensitive protein 2-like [Vitis vinifera]	gi|359473008|ref|XP_002278514.2|PREDICTED: piriformospora indica-insensitive protein 2-like [Vitis vinifera]
isotig34203_BRBS	serine threonine-protein kinase	900	71	862705	87	62	-	gi|255556695|ref|XP_002519381.1|Serine/threonine-protein kinase PBS1, putative [Ricinus communis] >gi|223541448|gb|EEF42998.1| Serine/threonine-protein kinase PBS1, putative [Ricinus communis]	gi|255556695|ref|XP_002519381.1|Serine/threonine-protein kinase PBS1, putative [Ricinus communis] >gi|223541448|gb|EEF42998.1| Serine/threonine-protein kinase PBS1, putative [Ricinus communis]	gi|255556695|ref|XP_002519381.1|Serine/threonine-protein kinase PBS1, putative [Ricinus communis] >gi|223541448|gb|EEF42998.1| Serine/threonine-protein kinase PBS1, putative [Ricinus communis]
isotig38158_BRBS	calmodulin binding	740	89	416387	246	221	calmodulin binding	gi|225461401|ref|XP_002282190.1|PREDICTED: MLO14 protein [Vitis vinifera]	gi|225461401|ref|XP_002282190.1|PREDICTED: MLO14 protein [Vitis vinifera]	gi|225461401|ref|XP_002282190.1|PREDICTED: MLO14 protein [Vitis vinifera]
isotig41670_BRBS	disease resistance response protein 206-like	638	74	207994	181	135	-	gi|359495088|ref|XP_002266452.2|PREDICTED: disease resistance response protein 206-like [Vitis vinifera] >gi|147821135|emb|CAN62170.1| hypothetical protein VITISV_027159 [Vitis vinifera] >gi|296081293|emb|CBI17737.3| unnamed protein product [Vitis vinifera]	gi|359495088|ref|XP_002266452.2|PREDICTED: disease resistance response protein 206-like [Vitis vinifera] >gi|147821135|emb|CAN62170.1| hypothetical protein VITISV_027159 [Vitis vinifera] >gi|296081293|emb|CBI17737.3| unnamed protein product [Vitis vinifera]	gi|359495088|ref|XP_002266452.2|PREDICTED: disease resistance response protein 206-like [Vitis vinifera] >gi|147821135|emb|CAN62170.1| hypothetical protein VITISV_027159 [Vitis vinifera] >gi|296081293|emb|CBI17737.3| unnamed protein product [Vitis vinifera]
isotig33282_BRBS	cellulose synthase-like protein d3-like	950	90	530791	317	287	cell wall biogenesis	gi|356497399|ref|XP_003517548.1|PREDICTED: cellulose synthase-like protein D3-like [Glycine max]	gi|356497399|ref|XP_003517548.1|PREDICTED: cellulose synthase-like protein D3-like [Glycine max]	gi|356497399|ref|XP_003517548.1|PREDICTED: cellulose synthase-like protein D3-like [Glycine max]
isotig40338_BRBS	60s ribosomal protein l23	673	100	266544	131	131	RNA binding	gi|224065549|ref|XP_002301852.1|predicted protein [Populus trichocarpa] >gi|224077606|ref|XP_002335793.1| predicted protein [Populus trichocarpa] >gi|224102227|ref|XP_002312599.1| predicted protein [Populus trichocarpa] >gi|224110634|ref|XP_002315585.1| predicted protein [Populus trichocarpa] >gi|357137580|ref|XP_003570378.1| PREDICTED: 60S ribosomal protein L23-like [Brachypodium distachyon] >gi…	gi|224065549|ref|XP_002301852.1|predicted protein [Populus trichocarpa] >gi|224077606|ref|XP_002335793.1| predicted protein [Populus trichocarpa] >gi|224102227|ref|XP_002312599.1| predicted protein [Populus trichocarpa] >gi|224110634|ref|XP_002315585.1| predicted protein [Populus trichocarpa] >gi|357137580|ref|XP_003570378.1| PREDICTED: 60S ribosomal protein L23-like [Brachypodium distachyon] >gi…	gi|224065549|ref|XP_002301852.1|predicted protein [Populus trichocarpa] >gi|224077606|ref|XP_002335793.1| predicted protein [Populus trichocarpa] >gi|224102227|ref|XP_002312599.1| predicted protein [Populus trichocarpa] >gi|224110634|ref|XP_002315585.1| predicted protein [Populus trichocarpa] >gi|357137580|ref|XP_003570378.1| PREDICTED: 60S ribosomal protein L23-like [Brachypodium distachyon] >gi…
isotig12129_BRBS	nadh-ubiquinone oxidoreductase 24 kd	1032	95	487263	254	243	oxidative phosphorylation	gi|225437209|ref|XP_002281655.1|PREDICTED: NADH dehydrogenase [ubiquinone] flavoprotein 2, mitochondrial [Vitis vinifera] >gi|297735489|emb|CBI17929.3| unnamed protein product [Vitis vinifera]	gi|225437209|ref|XP_002281655.1|PREDICTED: NADH dehydrogenase [ubiquinone] flavoprotein 2, mitochondrial [Vitis vinifera] >gi|297735489|emb|CBI17929.3| unnamed protein product [Vitis vinifera]	gi|225437209|ref|XP_002281655.1|PREDICTED: NADH dehydrogenase [ubiquinone] flavoprotein 2, mitochondrial [Vitis vinifera] >gi|297735489|emb|CBI17929.3| unnamed protein product [Vitis vinifera]
isotig25150_BRBS	dihydroorotate dehydrogenase mitochondrial-like	1803	91	712.22	461	420	-	gi|224081334|ref|XP_002306374.1|predicted protein [Populus trichocarpa] >gi|222855823|gb|EEE93370.1| predicted protein [Populus trichocarpa]	gi|224081334|ref|XP_002306374.1|predicted protein [Populus trichocarpa] >gi|222855823|gb|EEE93370.1| predicted protein [Populus trichocarpa]	gi|224081334|ref|XP_002306374.1|predicted protein [Populus trichocarpa] >gi|222855823|gb|EEE93370.1| predicted protein [Populus trichocarpa]
isotig29659_BRBS	atp synthase subunit	1188	92	357066	224	207	oxidative phosphorylation	gi|255564076|ref|XP_002523036.1|ATP synthase subunit d, putative [Ricinus communis] >gi|223537719|gb|EEF39340.1| ATP synthase subunit d, putative [Ricinus communis]	gi|255564076|ref|XP_002523036.1|ATP synthase subunit d, putative [Ricinus communis] >gi|223537719|gb|EEF39340.1| ATP synthase subunit d, putative [Ricinus communis]	gi|255564076|ref|XP_002523036.1|ATP synthase subunit d, putative [Ricinus communis] >gi|223537719|gb|EEF39340.1| ATP synthase subunit d, putative [Ricinus communis]
isotig45881_BRBS	PREDICTED: glutaredoxin-C9-like [Vitis vinifera]	549	67	121324	141	95	electron transport	gi|225462114|ref|XP_002262673.1|PREDICTED: glutaredoxin-C9-like [Vitis vinifera]	gi|225462114|ref|XP_002262673.1|PREDICTED: glutaredoxin-C9-like [Vitis vinifera]	gi|225462114|ref|XP_002262673.1|PREDICTED: glutaredoxin-C9-like [Vitis vinifera]
isotig01385_BRBS	phragmoplast-associated kinesin-related protein 1	890	70	820333	64	45	microtubule motor	gi|298205235|emb|CBI17294.3|unnamed protein product [Vitis vinifera]	gi|298205235|emb|CBI17294.3|unnamed protein product [Vitis vinifera]	gi|298205235|emb|CBI17294.3|unnamed protein product [Vitis vinifera]
isotig02003_BRBS	flavonol synthase flavanone 3-	905	85	162155	105	90	flavonol synthase	gi|255557477|ref|XP_002519769.1|Flavonol synthase/flavanone 3-hydroxylase, putative [Ricinus communis] >gi|223541186|gb|EEF42742.1| Flavonol synthase/flavanone 3-hydroxylase, putative [Ricinus communis]	gi|255557477|ref|XP_002519769.1|Flavonol synthase/flavanone 3-hydroxylase, putative [Ricinus communis] >gi|223541186|gb|EEF42742.1| Flavonol synthase/flavanone 3-hydroxylase, putative [Ricinus communis]	gi|255557477|ref|XP_002519769.1|Flavonol synthase/flavanone 3-hydroxylase, putative [Ricinus communis] >gi|223541186|gb|EEF42742.1| Flavonol synthase/flavanone 3-hydroxylase, putative [Ricinus communis]
isotig09082_BRBS	u3 small nucleolar rna-associated	2842	74	767689	833	617	ribonucleotide biosynthesis	gi|225437402|ref|XP_002268231.1|PREDICTED: uncharacterized protein C57A7.06 [Vitis vinifera] >gi|297743903|emb|CBI36873.3| unnamed protein product [Vitis vinifera]	gi|225437402|ref|XP_002268231.1|PREDICTED: uncharacterized protein C57A7.06 [Vitis vinifera] >gi|297743903|emb|CBI36873.3| unnamed protein product [Vitis vinifera]	gi|225437402|ref|XP_002268231.1|PREDICTED: uncharacterized protein C57A7.06 [Vitis vinifera] >gi|297743903|emb|CBI36873.3| unnamed protein product [Vitis vinifera]
isotig11733_BRBS	beta-ketoacyl-coa synthase family protein	1710	84	660603	444	376	fatty acid elongation	gi|255587163|ref|XP_002534162.1|acyltransferase, putative [Ricinus communis] >gi|223525766|gb|EEF28222.1| acyltransferase, putative [Ricinus communis]	gi|255587163|ref|XP_002534162.1|acyltransferase, putative [Ricinus communis] >gi|223525766|gb|EEF28222.1| acyltransferase, putative [Ricinus communis]	gi|255587163|ref|XP_002534162.1|acyltransferase, putative [Ricinus communis] >gi|223525766|gb|EEF28222.1| acyltransferase, putative [Ricinus communis]
isotig11946_BRBS	gtp cyclohydrolase	1285	91	576.63	358	327	folate biosynthesis	gi|224059534|ref|XP_002299894.1|predicted protein [Populus trichocarpa] >gi|222847152|gb|EEE84699.1| predicted protein [Populus trichocarpa]	gi|224059534|ref|XP_002299894.1|predicted protein [Populus trichocarpa] >gi|222847152|gb|EEE84699.1| predicted protein [Populus trichocarpa]	gi|224059534|ref|XP_002299894.1|predicted protein [Populus trichocarpa] >gi|222847152|gb|EEE84699.1| predicted protein [Populus trichocarpa]
isotig12798_BRBS	long-chain-alcohol oxidase fao3	2287	76	321242	251	193	fatty alcohol oxidase, electron carrier	gi|18403753|ref|NP_566729.1|long-chain-alcohol oxidase FAO3 [Arabidopsis thaliana] >gi|75274448|sp|Q9LW56.1|FAO3_ARATH RecName: Full=Long-chain-alcohol oxidase FAO3; AltName: Full=Long-chain fatty alcohol oxidase 3 >gi|13605692|gb|AAK32839.1|AF361827_1 AT3g23410/MLM24_23 [Arabidopsis thaliana] >gi|11994326|dbj|BAB02285.1| unnamed protein product [Arabidopsis thaliana] >gi|27363420|gb|AAO11629.1| …	gi|18403753|ref|NP_566729.1|long-chain-alcohol oxidase FAO3 [Arabidopsis thaliana] >gi|75274448|sp|Q9LW56.1|FAO3_ARATH RecName: Full=Long-chain-alcohol oxidase FAO3; AltName: Full=Long-chain fatty alcohol oxidase 3 >gi|13605692|gb|AAK32839.1|AF361827_1 AT3g23410/MLM24_23 [Arabidopsis thaliana] >gi|11994326|dbj|BAB02285.1| unnamed protein product [Arabidopsis thaliana] >gi|27363420|gb|AAO11629.1| …	gi|18403753|ref|NP_566729.1|long-chain-alcohol oxidase FAO3 [Arabidopsis thaliana] >gi|75274448|sp|Q9LW56.1|FAO3_ARATH RecName: Full=Long-chain-alcohol oxidase FAO3; AltName: Full=Long-chain fatty alcohol oxidase 3 >gi|13605692|gb|AAK32839.1|AF361827_1 AT3g23410/MLM24_23 [Arabidopsis thaliana] >gi|11994326|dbj|BAB02285.1| unnamed protein product [Arabidopsis thaliana] >gi|27363420|gb|AAO11629.1| …
isotig14700_BRBS	acyl-acp partial	1346	99	682945	359	357	fatty acid biosynthesis	gi|37543118|gb|AAL79361.1|acyl-ACP thioesterase FATA1 [Helianthus annuus]	gi|37543118|gb|AAL79361.1|acyl-ACP thioesterase FATA1 [Helianthus annuus]	gi|37543118|gb|AAL79361.1|acyl-ACP thioesterase FATA1 [Helianthus annuus]
isotig17754_BRBS	2-oxoisovalerate dehydrogenase e1 alpha subunit	863	82	141739	105	87	amino acid degradation	gi|42573319|ref|NP_974756.1|2-oxoisovalerate dehydrogenase E1 component, alpha subunit [Arabidopsis thaliana] >gi|332003989|gb|AED91372.1| 2-oxoisovalerate dehydrogenase E1 component, alpha subunit [Arabidopsis thaliana]	gi|42573319|ref|NP_974756.1|2-oxoisovalerate dehydrogenase E1 component, alpha subunit [Arabidopsis thaliana] >gi|332003989|gb|AED91372.1| 2-oxoisovalerate dehydrogenase E1 component, alpha subunit [Arabidopsis thaliana]	gi|42573319|ref|NP_974756.1|2-oxoisovalerate dehydrogenase E1 component, alpha subunit [Arabidopsis thaliana] >gi|332003989|gb|AED91372.1| 2-oxoisovalerate dehydrogenase E1 component, alpha subunit [Arabidopsis thaliana]
isotig24627_BRBS	utp-glucose-1-phosphate uridylyltransferase	1934	63	551977	617	393	carbohydrate metabolism	gi|255565956|ref|XP_002523966.1|utp-glucose-1-phosphate uridylyltransferase, putative [Ricinus communis] >gi|223536693|gb|EEF38334.1| utp-glucose-1-phosphate uridylyltransferase, putative [Ricinus communis]	gi|255565956|ref|XP_002523966.1|utp-glucose-1-phosphate uridylyltransferase, putative [Ricinus communis] >gi|223536693|gb|EEF38334.1| utp-glucose-1-phosphate uridylyltransferase, putative [Ricinus communis]	gi|255565956|ref|XP_002523966.1|utp-glucose-1-phosphate uridylyltransferase, putative [Ricinus communis] >gi|223536693|gb|EEF38334.1| utp-glucose-1-phosphate uridylyltransferase, putative [Ricinus communis]
isotig24629_BRBS	protein-tyrosine sulfotransferase	1929	76	482256	399	306	-	gi|225435336|ref|XP_002285216.1|PREDICTED: protein-tyrosine sulfotransferase [Vitis vinifera] >gi|297746268|emb|CBI16324.3| unnamed protein product [Vitis vinifera]	gi|225435336|ref|XP_002285216.1|PREDICTED: protein-tyrosine sulfotransferase [Vitis vinifera] >gi|297746268|emb|CBI16324.3| unnamed protein product [Vitis vinifera]	gi|225435336|ref|XP_002285216.1|PREDICTED: protein-tyrosine sulfotransferase [Vitis vinifera] >gi|297746268|emb|CBI16324.3| unnamed protein product [Vitis vinifera]
isotig25883_BRBS	guanylate kinase	1665	81	509605	384	313	guanine biosynthesis	gi|225441773|ref|XP_002283613.1|PREDICTED: discs large homolog 1-like protein-like isoform 1 [Vitis vinifera] >gi|359481713|ref|XP_003632662.1| PREDICTED: discs large homolog 1-like protein-like isoform 2 [Vitis vinifera]	gi|225441773|ref|XP_002283613.1|PREDICTED: discs large homolog 1-like protein-like isoform 1 [Vitis vinifera] >gi|359481713|ref|XP_003632662.1| PREDICTED: discs large homolog 1-like protein-like isoform 2 [Vitis vinifera]	gi|225441773|ref|XP_002283613.1|PREDICTED: discs large homolog 1-like protein-like isoform 1 [Vitis vinifera] >gi|359481713|ref|XP_003632662.1| PREDICTED: discs large homolog 1-like protein-like isoform 2 [Vitis vinifera]
isotig26296_BRBS	glycoside hydrolase family 28 protein polygalacturonase family	1598	85	598586	435	370	carbohydrate metabolism	gi|224137954|ref|XP_002322693.1|predicted protein [Populus trichocarpa] >gi|222867323|gb|EEF04454.1| predicted protein [Populus trichocarpa]	gi|224137954|ref|XP_002322693.1|predicted protein [Populus trichocarpa] >gi|222867323|gb|EEF04454.1| predicted protein [Populus trichocarpa]	gi|224137954|ref|XP_002322693.1|predicted protein [Populus trichocarpa] >gi|222867323|gb|EEF04454.1| predicted protein [Populus trichocarpa]
isotig27034_BRBS	nucleotide binding	1491	81	432.18	336	275	pyrimidine metabolism	gi|317106622|dbj|BAJ53129.1|JHL07K02.19 [Jatropha curcas]	gi|317106622|dbj|BAJ53129.1|JHL07K02.19 [Jatropha curcas]	gi|317106622|dbj|BAJ53129.1|JHL07K02.19 [Jatropha curcas]
isotig27041_BRBS	sphingosine kinase b-like	1482	74	561222	475	356	Sphingolipid metabolism	gi|255567389|ref|XP_002524674.1|Sphingosine kinase, putative [Ricinus communis] >gi|223536035|gb|EEF37693.1| Sphingosine kinase, putative [Ricinus communis]	gi|255567389|ref|XP_002524674.1|Sphingosine kinase, putative [Ricinus communis] >gi|223536035|gb|EEF37693.1| Sphingosine kinase, putative [Ricinus communis]	gi|255567389|ref|XP_002524674.1|Sphingosine kinase, putative [Ricinus communis] >gi|223536035|gb|EEF37693.1| Sphingosine kinase, putative [Ricinus communis]
isotig27671_BRBS	delta-12 oleate desaturase	1401	96	416387	208	200	unsaturated fatty acid biosynthesis	gi|6118361|gb|AAF04094.1|AF188264_1delta-12 oleate desaturase [Vernonia galamensis]	gi|6118361|gb|AAF04094.1|AF188264_1delta-12 oleate desaturase [Vernonia galamensis]	gi|6118361|gb|AAF04094.1|AF188264_1delta-12 oleate desaturase [Vernonia galamensis]
isotig31002_BRBS	gibberellin 20 oxidase 1	1093	70	283878	278	195	Diterpenoid biosynthesis	gi|225442749|ref|XP_002284974.1|PREDICTED: gibberellin 20 oxidase 1 [Vitis vinifera] >gi|297743336|emb|CBI36203.3| unnamed protein product [Vitis vinifera]	gi|225442749|ref|XP_002284974.1|PREDICTED: gibberellin 20 oxidase 1 [Vitis vinifera] >gi|297743336|emb|CBI36203.3| unnamed protein product [Vitis vinifera]	gi|225442749|ref|XP_002284974.1|PREDICTED: gibberellin 20 oxidase 1 [Vitis vinifera] >gi|297743336|emb|CBI36203.3| unnamed protein product [Vitis vinifera]
isotig31918_BRBS	glycerol-3-phosphate acyltransferase 6-like	1029	90	525013	330	300	-	gi|336169756|gb|AEI25541.1|phospholipid/glycerol acyltransferase [Helianthus annuus]	gi|336169756|gb|AEI25541.1|phospholipid/glycerol acyltransferase [Helianthus annuus]	gi|336169756|gb|AEI25541.1|phospholipid/glycerol acyltransferase [Helianthus annuus]
isotig31935_BRBS	3-ketoacyl-(acyl-carrier-protein) reductase	1023	83	353984	278	232		gi|23451057|gb|AAN32641.1|AF416732_1putative short-chain type alcohol dehydrogenase [Solanum tuberosum]	gi|23451057|gb|AAN32641.1|AF416732_1putative short-chain type alcohol dehydrogenase [Solanum tuberosum]	gi|23451057|gb|AAN32641.1|AF416732_1putative short-chain type alcohol dehydrogenase [Solanum tuberosum]
isotig33171_BRBS	gibberellin 20 oxidase 1	954	70	295819	289	203	Diterpenoid biosynthesis	gi|225442749|ref|XP_002284974.1|PREDICTED: gibberellin 20 oxidase 1 [Vitis vinifera] >gi|297743336|emb|CBI36203.3| unnamed protein product [Vitis vinifera]	gi|225442749|ref|XP_002284974.1|PREDICTED: gibberellin 20 oxidase 1 [Vitis vinifera] >gi|297743336|emb|CBI36203.3| unnamed protein product [Vitis vinifera]	gi|225442749|ref|XP_002284974.1|PREDICTED: gibberellin 20 oxidase 1 [Vitis vinifera] >gi|297743336|emb|CBI36203.3| unnamed protein product [Vitis vinifera]
isotig33280_BRBS	10-formyltetrahydrofolate synthetase	949	92	234572	176	162	-	gi|356536528|ref|XP_003536789.1|PREDICTED: formate--tetrahydrofolate ligase-like [Glycine max]	gi|356536528|ref|XP_003536789.1|PREDICTED: formate--tetrahydrofolate ligase-like [Glycine max]	gi|356536528|ref|XP_003536789.1|PREDICTED: formate--tetrahydrofolate ligase-like [Glycine max]
isotig36181_BRBS	amp-dependent synthetase and ligase family protein	804	50	108612	211	107	AMP binding	gi|255559188|ref|XP_002520615.1|long-chain-fatty-acid CoA ligase, putative [Ricinus communis] >gi|223540176|gb|EEF41751.1| long-chain-fatty-acid CoA ligase, putative [Ricinus communis]	gi|255559188|ref|XP_002520615.1|long-chain-fatty-acid CoA ligase, putative [Ricinus communis] >gi|223540176|gb|EEF41751.1| long-chain-fatty-acid CoA ligase, putative [Ricinus communis]	gi|255559188|ref|XP_002520615.1|long-chain-fatty-acid CoA ligase, putative [Ricinus communis] >gi|223540176|gb|EEF41751.1| long-chain-fatty-acid CoA ligase, putative [Ricinus communis]
isotig40731_BRBS	nucleoside diphosphate kinase	663	98	273478	148	146	deoxyribonucleotide biosynthesis	gi|2498076|sp|Q96559.1|NDK_HELANRecName: Full=Nucleoside diphosphate kinase; Short=NDK; Short=NDP kinase >gi|1619958|gb|AAB67996.1| nucleoside diphosphate kinase [Helianthus annuus]	gi|2498076|sp|Q96559.1|NDK_HELANRecName: Full=Nucleoside diphosphate kinase; Short=NDK; Short=NDP kinase >gi|1619958|gb|AAB67996.1| nucleoside diphosphate kinase [Helianthus annuus]	gi|2498076|sp|Q96559.1|NDK_HELANRecName: Full=Nucleoside diphosphate kinase; Short=NDK; Short=NDP kinase >gi|1619958|gb|AAB67996.1| nucleoside diphosphate kinase [Helianthus annuus]
isotig03128_BRBS	protein kinase	1832	89	466848	296	265	protein phosphorylation	gi|359479665|ref|XP_003632325.1|PREDICTED: serine/threonine-protein kinase HT1-like [Vitis vinifera]	gi|359479665|ref|XP_003632325.1|PREDICTED: serine/threonine-protein kinase HT1-like [Vitis vinifera]	gi|359479665|ref|XP_003632325.1|PREDICTED: serine/threonine-protein kinase HT1-like [Vitis vinifera]
isotig05620_BRBS	udp-glycosyltransferase 85a2 isoform 2	552	78	238424	159	125	-	gi|342306002|dbj|BAK55737.1|UDP-glucose glucosyltransferase [Gardenia jasminoides]	gi|342306002|dbj|BAK55737.1|UDP-glucose glucosyltransferase [Gardenia jasminoides]	gi|342306002|dbj|BAK55737.1|UDP-glucose glucosyltransferase [Gardenia jasminoides]
isotig06981_BRBS	ring zinc finger protein	1949	88	723005	448	397	Genetic Information Processing; Folding, Sorting and Degradation; Ubiquitin system	gi|62869545|gb|AAY17949.1|ring zinc finger protein [Artemisia desertorum]	gi|62869545|gb|AAY17949.1|ring zinc finger protein [Artemisia desertorum]	gi|62869545|gb|AAY17949.1|ring zinc finger protein [Artemisia desertorum]
isotig11042_BRBS	protein n-terminal asparagine amidohydrolase	1185	69	233417	241	167	Unclassified; Genetic Information Processing; Protein folding and associated processing	gi|359487457|ref|XP_002268254.2|PREDICTED: protein N-terminal asparagine amidohydrolase-like [Vitis vinifera]	gi|359487457|ref|XP_002268254.2|PREDICTED: protein N-terminal asparagine amidohydrolase-like [Vitis vinifera]	gi|359487457|ref|XP_002268254.2|PREDICTED: protein N-terminal asparagine amidohydrolase-like [Vitis vinifera]
isotig12668_BRBS	octicosapeptide phox bem1p domain-containing protein	2736	80	889412	730	586	protein phosphorylation	gi|356562742|ref|XP_003549628.1|PREDICTED: uncharacterized protein LOC100786963 [Glycine max]	gi|356562742|ref|XP_003549628.1|PREDICTED: uncharacterized protein LOC100786963 [Glycine max]	gi|356562742|ref|XP_003549628.1|PREDICTED: uncharacterized protein LOC100786963 [Glycine max]
isotig19814_BRBS	hsp70-binding protein 1-like	672	73	201.83	168	123	Genetic Information Processing; Folding, Sorting and Degradation; Protein processing in endoplasmic reticulum	gi|255581500|ref|XP_002531556.1|Hsp70-binding protein, putative [Ricinus communis] >gi|223528817|gb|EEF30822.1| Hsp70-binding protein, putative [Ricinus communis]	gi|255581500|ref|XP_002531556.1|Hsp70-binding protein, putative [Ricinus communis] >gi|223528817|gb|EEF30822.1| Hsp70-binding protein, putative [Ricinus communis]	gi|255581500|ref|XP_002531556.1|Hsp70-binding protein, putative [Ricinus communis] >gi|223528817|gb|EEF30822.1| Hsp70-binding protein, putative [Ricinus communis]
isotig21197_BRBS	ubiquitin ligase	518	80	149828	95	76	Ubiquitin mediated proteolysis	gi|255587731|ref|XP_002534375.1|Ubiquitin ligase SINAT2, putative [Ricinus communis] >gi|223525415|gb|EEF28013.1| Ubiquitin ligase SINAT2, putative [Ricinus communis]	gi|255587731|ref|XP_002534375.1|Ubiquitin ligase SINAT2, putative [Ricinus communis] >gi|223525415|gb|EEF28013.1| Ubiquitin ligase SINAT2, putative [Ricinus communis]	gi|255587731|ref|XP_002534375.1|Ubiquitin ligase SINAT2, putative [Ricinus communis] >gi|223525415|gb|EEF28013.1| Ubiquitin ligase SINAT2, putative [Ricinus communis]
isotig28176_BRBS	sy132_arath ame: full=syntaxin-132 short= 132	1335	91	431024	308	282	receptor for intracellular transport vesicles	gi|225439283|ref|XP_002266162.1|PREDICTED: putative syntaxin-131 [Vitis vinifera] >gi|296089302|emb|CBI39074.3| unnamed protein product [Vitis vinifera]	gi|225439283|ref|XP_002266162.1|PREDICTED: putative syntaxin-131 [Vitis vinifera] >gi|296089302|emb|CBI39074.3| unnamed protein product [Vitis vinifera]	gi|225439283|ref|XP_002266162.1|PREDICTED: putative syntaxin-131 [Vitis vinifera] >gi|296089302|emb|CBI39074.3| unnamed protein product [Vitis vinifera]
isotig30573_BRBS	protein binding	1121	77	334339	243	189	zink ion binding	gi|359487286|ref|XP_002279794.2|PREDICTED: E3 ubiquitin ligase BIG BROTHER [Vitis vinifera] >gi|297736239|emb|CBI24877.3| unnamed protein product [Vitis vinifera]	gi|359487286|ref|XP_002279794.2|PREDICTED: E3 ubiquitin ligase BIG BROTHER [Vitis vinifera] >gi|297736239|emb|CBI24877.3| unnamed protein product [Vitis vinifera]	gi|359487286|ref|XP_002279794.2|PREDICTED: E3 ubiquitin ligase BIG BROTHER [Vitis vinifera] >gi|297736239|emb|CBI24877.3| unnamed protein product [Vitis vinifera]
isotig32124_BRBS	probable protein phosphatase 2c 25 isoform 1	1006	85	336265	227	194	-	gi|297745875|emb|CBI15931.3|unnamed protein product [Vitis vinifera]	gi|297745875|emb|CBI15931.3|unnamed protein product [Vitis vinifera]	gi|297745875|emb|CBI15931.3|unnamed protein product [Vitis vinifera]
isotig34307_BRBS	e3 ubiquitin-protein ligase upl2-like	894	78	381719	306	239	Ubiquitin mediated proteolysis	gi|356498869|ref|XP_003518270.1|PREDICTED: E3 ubiquitin-protein ligase UPL2-like [Glycine max]	gi|356498869|ref|XP_003518270.1|PREDICTED: E3 ubiquitin-protein ligase UPL2-like [Glycine max]	gi|356498869|ref|XP_003518270.1|PREDICTED: E3 ubiquitin-protein ligase UPL2-like [Glycine max]
isotig35932_BRBS	probable serine threonine-protein kinase at1g18390	815	71	213001	204	146		gi|255572154|ref|XP_002527017.1|wall-associated kinase, putative [Ricinus communis] >gi|223533652|gb|EEF35389.1| wall-associated kinase, putative [Ricinus communis]	gi|255572154|ref|XP_002527017.1|wall-associated kinase, putative [Ricinus communis] >gi|223533652|gb|EEF35389.1| wall-associated kinase, putative [Ricinus communis]	gi|255572154|ref|XP_002527017.1|wall-associated kinase, putative [Ricinus communis] >gi|223533652|gb|EEF35389.1| wall-associated kinase, putative [Ricinus communis]
isotig06994_BRBS	phosphoglycerate bisphosphoglycerate mutase family protein	1861	82	679093	478	394	amino acid metabolism	gi|359479415|ref|XP_002270787.2|PREDICTED: uncharacterized protein LOC100255054 [Vitis vinifera]	gi|359479415|ref|XP_002270787.2|PREDICTED: uncharacterized protein LOC100255054 [Vitis vinifera]	gi|359479415|ref|XP_002270787.2|PREDICTED: uncharacterized protein LOC100255054 [Vitis vinifera]
isotig10644_BRBS	ubiquitin carrier protein	937	100	308531	148	148	amino acid ligase	gi|40287554|gb|AAR83891.1|ubiquitin-conjugating enzyme 8 [Capsicum annuum] >gi|80975780|gb|ABB54487.1| ubiquitin-conjugating enzyme E2 [Capsicum annuum]	gi|40287554|gb|AAR83891.1|ubiquitin-conjugating enzyme 8 [Capsicum annuum] >gi|80975780|gb|ABB54487.1| ubiquitin-conjugating enzyme E2 [Capsicum annuum]	gi|40287554|gb|AAR83891.1|ubiquitin-conjugating enzyme 8 [Capsicum annuum] >gi|80975780|gb|ABB54487.1| ubiquitin-conjugating enzyme E2 [Capsicum annuum]
isotig33262_BRBS	alkylated dna repair protein alkb-like protein	947	73	318161	263	194	2OG-Fe(II) oxygenase	gi|356559947|ref|XP_003548257.1|PREDICTED: probable alpha-ketoglutarate-dependent dioxygenase ABH6-like [Glycine max]	gi|356559947|ref|XP_003548257.1|PREDICTED: probable alpha-ketoglutarate-dependent dioxygenase ABH6-like [Glycine max]	gi|356559947|ref|XP_003548257.1|PREDICTED: probable alpha-ketoglutarate-dependent dioxygenase ABH6-like [Glycine max]
isotig06091_BRBS	serine threonine-protein phosphatase 6 regulatory subunit 3-like	2613	80	1006.51	817	659		gi|224106732|ref|XP_002314265.1|predicted protein [Populus trichocarpa] >gi|222850673|gb|EEE88220.1| predicted protein [Populus trichocarpa]	gi|224106732|ref|XP_002314265.1|predicted protein [Populus trichocarpa] >gi|222850673|gb|EEE88220.1| predicted protein [Populus trichocarpa]	gi|224106732|ref|XP_002314265.1|predicted protein [Populus trichocarpa] >gi|222850673|gb|EEE88220.1| predicted protein [Populus trichocarpa]
isotig06893_BRBS	gyrb_nicbe ame: full=dna gyrase subunit	2504	80	573933	477	382	-	gi|75288399|sp|Q5YLB4.1|GYRB_NICBERecName: Full=DNA gyrase subunit B, chloroplastic/mitochondrial; Flags: Precursor >gi|38017095|gb|AAR07943.1| DNA gyrase B subunit [Nicotiana benthamiana]	gi|75288399|sp|Q5YLB4.1|GYRB_NICBERecName: Full=DNA gyrase subunit B, chloroplastic/mitochondrial; Flags: Precursor >gi|38017095|gb|AAR07943.1| DNA gyrase B subunit [Nicotiana benthamiana]	gi|75288399|sp|Q5YLB4.1|GYRB_NICBERecName: Full=DNA gyrase subunit B, chloroplastic/mitochondrial; Flags: Precursor >gi|38017095|gb|AAR07943.1| DNA gyrase B subunit [Nicotiana benthamiana]
isotig35212_BRBS	receptor protein kinase perk1	850	90	183726	112	101	receptor	gi|351725713|ref|NP_001237102.1|putative receptor protein kinase PERK1 [Glycine max] >gi|77403742|dbj|BAE46451.1| putative receptor protein kinase PERK1 [Glycine max] >gi|223452349|gb|ACM89502.1| PERK1-like protein kinase [Glycine max]	gi|351725713|ref|NP_001237102.1|putative receptor protein kinase PERK1 [Glycine max] >gi|77403742|dbj|BAE46451.1| putative receptor protein kinase PERK1 [Glycine max] >gi|223452349|gb|ACM89502.1| PERK1-like protein kinase [Glycine max]	gi|351725713|ref|NP_001237102.1|putative receptor protein kinase PERK1 [Glycine max] >gi|77403742|dbj|BAE46451.1| putative receptor protein kinase PERK1 [Glycine max] >gi|223452349|gb|ACM89502.1| PERK1-like protein kinase [Glycine max]
isotig35458_BRBS	brassinosteroid insensitive 1-associated receptor kinase 1	842	91	350903	202	185	receptor	gi|225456649|ref|XP_002270994.1|PREDICTED: LRR receptor-like serine/threonine-protein kinase FEI 1 [Vitis vinifera] >gi|297734035|emb|CBI15282.3| unnamed protein product [Vitis vinifera]	gi|225456649|ref|XP_002270994.1|PREDICTED: LRR receptor-like serine/threonine-protein kinase FEI 1 [Vitis vinifera] >gi|297734035|emb|CBI15282.3| unnamed protein product [Vitis vinifera]	gi|225456649|ref|XP_002270994.1|PREDICTED: LRR receptor-like serine/threonine-protein kinase FEI 1 [Vitis vinifera] >gi|297734035|emb|CBI15282.3| unnamed protein product [Vitis vinifera]
isotig08300_BRBS	nbs-lrr protein	1124	94	399823	242	229	receptor	gi|47027820|gb|AAT08955.1|CC-NBS-LRR [Helianthus annuus]	gi|47027820|gb|AAT08955.1|CC-NBS-LRR [Helianthus annuus]	gi|47027820|gb|AAT08955.1|CC-NBS-LRR [Helianthus annuus]
isotig08814_BRBS	nbs-lrr protein	786	74	275018	219	164	receptor	gi|323500684|gb|ADX86907.1|NBS-LRR protein [Helianthus annuus]	gi|323500684|gb|ADX86907.1|NBS-LRR protein [Helianthus annuus]	gi|323500684|gb|ADX86907.1|NBS-LRR protein [Helianthus annuus]
isotig09148_BRBS	cysteine-rich receptor-like protein kinase 25-like isoform 1	1956	74	364.77	302	225	receptor	gi|359474717|ref|XP_002267916.2|PREDICTED: cysteine-rich receptor-like protein kinase 25-like isoform 1 [Vitis vinifera]	gi|359474717|ref|XP_002267916.2|PREDICTED: cysteine-rich receptor-like protein kinase 25-like isoform 1 [Vitis vinifera]	gi|359474717|ref|XP_002267916.2|PREDICTED: cysteine-rich receptor-like protein kinase 25-like isoform 1 [Vitis vinifera]
isotig13744_BRBS	probable lrr receptor-like serine threonine-protein kinase at5g45840-like	2376	78	494582	373	291	transmembrane receptor	gi|225434508|ref|XP_002278392.1|PREDICTED: probable LRR receptor-like serine/threonine-protein kinase At5g45840-like [Vitis vinifera]	gi|225434508|ref|XP_002278392.1|PREDICTED: probable LRR receptor-like serine/threonine-protein kinase At5g45840-like [Vitis vinifera]	gi|225434508|ref|XP_002278392.1|PREDICTED: probable LRR receptor-like serine/threonine-protein kinase At5g45840-like [Vitis vinifera]
isotig14249_BRBS	leucine-rich repeat family protein	1547	85	549.28	380	324	receptor	gi|255567588|ref|XP_002524773.1|serine-threonine protein kinase, plant-type, putative [Ricinus communis] >gi|223535957|gb|EEF37616.1| serine-threonine protein kinase, plant-type, putative [Ricinus communis]	gi|255567588|ref|XP_002524773.1|serine-threonine protein kinase, plant-type, putative [Ricinus communis] >gi|223535957|gb|EEF37616.1| serine-threonine protein kinase, plant-type, putative [Ricinus communis]	gi|255567588|ref|XP_002524773.1|serine-threonine protein kinase, plant-type, putative [Ricinus communis] >gi|223535957|gb|EEF37616.1| serine-threonine protein kinase, plant-type, putative [Ricinus communis]
isotig15198_BRBS	leucine-rich repeat protein kinase-like protein	1190	83	469544	353	295	receptor	gi|297842755|ref|XP_002889259.1|hypothetical protein ARALYDRAFT_477135 [Arabidopsis lyrata subsp. lyrata] >gi|297335100|gb|EFH65518.1| hypothetical protein ARALYDRAFT_477135 [Arabidopsis lyrata subsp. lyrata]	gi|297842755|ref|XP_002889259.1|hypothetical protein ARALYDRAFT_477135 [Arabidopsis lyrata subsp. lyrata] >gi|297335100|gb|EFH65518.1| hypothetical protein ARALYDRAFT_477135 [Arabidopsis lyrata subsp. lyrata]	gi|297842755|ref|XP_002889259.1|hypothetical protein ARALYDRAFT_477135 [Arabidopsis lyrata subsp. lyrata] >gi|297335100|gb|EFH65518.1| hypothetical protein ARALYDRAFT_477135 [Arabidopsis lyrata subsp. lyrata]
isotig15678_BRBS	probable leucine-rich repeat receptor-like protein kinase at5g49770-like	1153	88	469159	315	279	receptor	gi|239056180|emb|CAQ58615.1|ATP binding / kinase/ protein serine / threonine kinase [Vitis vinifera]	gi|239056180|emb|CAQ58615.1|ATP binding / kinase/ protein serine / threonine kinase [Vitis vinifera]	gi|239056180|emb|CAQ58615.1|ATP binding / kinase/ protein serine / threonine kinase [Vitis vinifera]
isotig15991_BRBS	cc-nbs-lrr-like protein	991	64	207994	246	159	receptor	gi|47027822|gb|AAT08956.1|CC-NBS-LRR-like protein [Helianthus annuus]	gi|47027822|gb|AAT08956.1|CC-NBS-LRR-like protein [Helianthus annuus]	gi|47027822|gb|AAT08956.1|CC-NBS-LRR-like protein [Helianthus annuus]
isotig16715_BRBS	kaurene synthase	1679	98	983786	513	507	gibberellic acid mediated signaling	gi|291513244|emb|CBL42917.1|kaurene synthase [Helianthus annuus] >gi|298357288|emb|CBM82409.1| kaurene synthase [Helianthus annuus]	gi|291513244|emb|CBL42917.1|kaurene synthase [Helianthus annuus] >gi|298357288|emb|CBM82409.1| kaurene synthase [Helianthus annuus]	gi|291513244|emb|CBL42917.1|kaurene synthase [Helianthus annuus] >gi|298357288|emb|CBM82409.1| kaurene synthase [Helianthus annuus]
isotig18995_BRBS	nbs-lrr protein	917	76	276174	241	185	receptor	gi|323500684|gb|ADX86907.1|NBS-LRR protein [Helianthus annuus]	gi|323500684|gb|ADX86907.1|NBS-LRR protein [Helianthus annuus]	gi|323500684|gb|ADX86907.1|NBS-LRR protein [Helianthus annuus]
isotig23542_BRBS	nodulation receptor kinase	2415	83	746888	616	517	transmembrane receptor	gi|359478866|ref|XP_002276162.2|PREDICTED: probable inactive receptor kinase At5g58300 [Vitis vinifera]	gi|359478866|ref|XP_002276162.2|PREDICTED: probable inactive receptor kinase At5g58300 [Vitis vinifera]	gi|359478866|ref|XP_002276162.2|PREDICTED: probable inactive receptor kinase At5g58300 [Vitis vinifera]
isotig23677_BRBS	tir-nbs-lrr resistance protein	2314	49	246899	550	272	receptor	gi|147834354|emb|CAN69843.1|hypothetical protein VITISV_019700 [Vitis vinifera]	gi|147834354|emb|CAN69843.1|hypothetical protein VITISV_019700 [Vitis vinifera]	gi|147834354|emb|CAN69843.1|hypothetical protein VITISV_019700 [Vitis vinifera]
isotig25642_BRBS	receptor serine-threonine protein	1708	82	525013	369	303	receptor	gi|297745557|emb|CBI40722.3|unnamed protein product [Vitis vinifera]	gi|297745557|emb|CBI40722.3|unnamed protein product [Vitis vinifera]	gi|297745557|emb|CBI40722.3|unnamed protein product [Vitis vinifera]
isotig30210_BRBS	nbs-lrr protein	1148	57	134035	180	104	receptor	gi|47027826|gb|AAT08958.1|CC-NBS-LRR-like protein [Helianthus annuus]	gi|47027826|gb|AAT08958.1|CC-NBS-LRR-like protein [Helianthus annuus]	gi|47027826|gb|AAT08958.1|CC-NBS-LRR-like protein [Helianthus annuus]
isotig30487_BRBS	leucine-rich repeat containing	1127	77	268.47	246	190	receptor	gi|323500677|gb|ADX86902.1|NBS-LRR protein [Helianthus annuus]	gi|323500677|gb|ADX86902.1|NBS-LRR protein [Helianthus annuus]	gi|323500677|gb|ADX86902.1|NBS-LRR protein [Helianthus annuus]
isotig33812_BRBS	receptor protein	920	81	414075	306	248	receptor	gi|225433686|ref|XP_002265846.1|PREDICTED: probably inactive leucine-rich repeat receptor-like protein kinase At3g28040-like [Vitis vinifera]	gi|225433686|ref|XP_002265846.1|PREDICTED: probably inactive leucine-rich repeat receptor-like protein kinase At3g28040-like [Vitis vinifera]	gi|225433686|ref|XP_002265846.1|PREDICTED: probably inactive leucine-rich repeat receptor-like protein kinase At3g28040-like [Vitis vinifera]
isotig33970_BRBS	cc-nbs-lrr-like protein	910	89	292738	183	164	receptor	gi|47027828|gb|AAT08959.1|CC-NBS-LRR [Helianthus annuus]	gi|47027828|gb|AAT08959.1|CC-NBS-LRR [Helianthus annuus]	gi|47027828|gb|AAT08959.1|CC-NBS-LRR [Helianthus annuus]
isotig34434_BRBS	1-phosphatidylinositol-4-phosphate 5-kinase	886	93	387111	229	213	-	gi|297734651|emb|CBI16702.3|unnamed protein product [Vitis vinifera]	gi|297734651|emb|CBI16702.3|unnamed protein product [Vitis vinifera]	gi|297734651|emb|CBI16702.3|unnamed protein product [Vitis vinifera]
isotig34999_BRBS	leucine-rich repeat family protein protein kinase family protein	861	75	228409	205	155	receptor	gi|302142859|emb|CBI20154.3|unnamed protein product [Vitis vinifera]	gi|302142859|emb|CBI20154.3|unnamed protein product [Vitis vinifera]	gi|302142859|emb|CBI20154.3|unnamed protein product [Vitis vinifera]
isotig38611_BRBS	nbs-lrr protein	724	87	261151	171	149	receptor	gi|195541808|gb|ACF98012.1|NBS-LRR resistance-like protein RGC260 [Helianthus annuus]	gi|195541808|gb|ACF98012.1|NBS-LRR resistance-like protein RGC260 [Helianthus annuus]	gi|195541808|gb|ACF98012.1|NBS-LRR resistance-like protein RGC260 [Helianthus annuus]
isotig40922_BRBS	piriformospora indica-insensitive protein 2-like	656	81	199519	164	134	LRR protein pii2	gi|359473008|ref|XP_002278514.2|PREDICTED: piriformospora indica-insensitive protein 2-like [Vitis vinifera]	gi|359473008|ref|XP_002278514.2|PREDICTED: piriformospora indica-insensitive protein 2-like [Vitis vinifera]	gi|359473008|ref|XP_002278514.2|PREDICTED: piriformospora indica-insensitive protein 2-like [Vitis vinifera]
isotig40948_BRBS	glutamate-gated kainate-type ion channel receptor subunit 5	658	81	251136	219	178	ion transmembrane transport receptor	gi|255566387|ref|XP_002524179.1|glutamate receptor 3 plant, putative [Ricinus communis] >gi|223536548|gb|EEF38194.1| glutamate receptor 3 plant, putative [Ricinus communis]	gi|255566387|ref|XP_002524179.1|glutamate receptor 3 plant, putative [Ricinus communis] >gi|223536548|gb|EEF38194.1| glutamate receptor 3 plant, putative [Ricinus communis]	gi|255566387|ref|XP_002524179.1|glutamate receptor 3 plant, putative [Ricinus communis] >gi|223536548|gb|EEF38194.1| glutamate receptor 3 plant, putative [Ricinus communis]
isotig41020_BRBS	protein kinase domain-containing protein	658	86	186037	137	118	receptor	gi|225440666|ref|XP_002274657.1|PREDICTED: probable LRR receptor-like serine/threonine-protein kinase At1g53430 [Vitis vinifera] >gi|297740219|emb|CBI30401.3| unnamed protein product [Vitis vinifera]	gi|225440666|ref|XP_002274657.1|PREDICTED: probable LRR receptor-like serine/threonine-protein kinase At1g53430 [Vitis vinifera] >gi|297740219|emb|CBI30401.3| unnamed protein product [Vitis vinifera]	gi|225440666|ref|XP_002274657.1|PREDICTED: probable LRR receptor-like serine/threonine-protein kinase At1g53430 [Vitis vinifera] >gi|297740219|emb|CBI30401.3| unnamed protein product [Vitis vinifera]
isotig41468_BRBS	nbs-lrr protein	645	65	210305	215	140	receptor	gi|47027820|gb|AAT08955.1|CC-NBS-LRR [Helianthus annuus]	gi|47027820|gb|AAT08955.1|CC-NBS-LRR [Helianthus annuus]	gi|47027820|gb|AAT08955.1|CC-NBS-LRR [Helianthus annuus]
isotig14250_BRBS	receptor-like protein kinase	1453	82	374.4	276	228	transmembrane receptor	gi|356502838|ref|XP_003520222.1|PREDICTED: probably inactive leucine-rich repeat receptor-like protein kinase At2g25790-like [Glycine max]	gi|356502838|ref|XP_003520222.1|PREDICTED: probably inactive leucine-rich repeat receptor-like protein kinase At2g25790-like [Glycine max]	gi|356502838|ref|XP_003520222.1|PREDICTED: probably inactive leucine-rich repeat receptor-like protein kinase At2g25790-like [Glycine max]
isotig04684_BRBS	dna binding	962	62	171785	205	128	DNA binding	gi|255544250|ref|XP_002513187.1|DNA binding protein, putative [Ricinus communis] >gi|223547685|gb|EEF49178.1| DNA binding protein, putative [Ricinus communis]	gi|255544250|ref|XP_002513187.1|DNA binding protein, putative [Ricinus communis] >gi|223547685|gb|EEF49178.1| DNA binding protein, putative [Ricinus communis]	gi|255544250|ref|XP_002513187.1|DNA binding protein, putative [Ricinus communis] >gi|223547685|gb|EEF49178.1| DNA binding protein, putative [Ricinus communis]
isotig06890_BRBS	uncharacterized basic helix-loop-helix protein at1g06150-like	2489	65	338191	381	250	DNA binding	gi|359480260|ref|XP_003632423.1|PREDICTED: uncharacterized basic helix-loop-helix protein At1g06150-like [Vitis vinifera]	gi|359480260|ref|XP_003632423.1|PREDICTED: uncharacterized basic helix-loop-helix protein At1g06150-like [Vitis vinifera]	gi|359480260|ref|XP_003632423.1|PREDICTED: uncharacterized basic helix-loop-helix protein At1g06150-like [Vitis vinifera]
isotig08270_BRBS	heterogeneous nuclear ribonucleoprotein	1829	71	487649	495	352	Spliceosome	gi|224089693|ref|XP_002308799.1|predicted protein [Populus trichocarpa] >gi|222854775|gb|EEE92322.1| predicted protein [Populus trichocarpa]	gi|224089693|ref|XP_002308799.1|predicted protein [Populus trichocarpa] >gi|222854775|gb|EEE92322.1| predicted protein [Populus trichocarpa]	gi|224089693|ref|XP_002308799.1|predicted protein [Populus trichocarpa] >gi|222854775|gb|EEE92322.1| predicted protein [Populus trichocarpa]
isotig09077_BRBS	dna ligase 1	1769	81	592423	420	344	DNA binding	gi|225436462|ref|XP_002272683.1|PREDICTED: DNA ligase 1 [Vitis vinifera] >gi|297734904|emb|CBI17138.3| unnamed protein product [Vitis vinifera]	gi|225436462|ref|XP_002272683.1|PREDICTED: DNA ligase 1 [Vitis vinifera] >gi|297734904|emb|CBI17138.3| unnamed protein product [Vitis vinifera]	gi|225436462|ref|XP_002272683.1|PREDICTED: DNA ligase 1 [Vitis vinifera] >gi|297734904|emb|CBI17138.3| unnamed protein product [Vitis vinifera]
isotig12147_BRBS	general transcription factor iie subunit 1-like	1006	77	363229	311	240	-	gi|359484994|ref|XP_003633196.1|PREDICTED: general transcription factor IIE subunit 1-like [Vitis vinifera] >gi|297735317|emb|CBI17757.3| unnamed protein product [Vitis vinifera]	gi|359484994|ref|XP_003633196.1|PREDICTED: general transcription factor IIE subunit 1-like [Vitis vinifera] >gi|297735317|emb|CBI17757.3| unnamed protein product [Vitis vinifera]	gi|359484994|ref|XP_003633196.1|PREDICTED: general transcription factor IIE subunit 1-like [Vitis vinifera] >gi|297735317|emb|CBI17757.3| unnamed protein product [Vitis vinifera]
isotig12560_BRBS	histone acetyltransferase	2598	71	578941	501	356	DNA binding	gi|255544454|ref|XP_002513288.1|transcription cofactor, putative [Ricinus communis] >gi|223547196|gb|EEF48691.1| transcription cofactor, putative [Ricinus communis]	gi|255544454|ref|XP_002513288.1|transcription cofactor, putative [Ricinus communis] >gi|223547196|gb|EEF48691.1| transcription cofactor, putative [Ricinus communis]	gi|255544454|ref|XP_002513288.1|transcription cofactor, putative [Ricinus communis] >gi|223547196|gb|EEF48691.1| transcription cofactor, putative [Ricinus communis]
isotig19484_BRBS	g2 mitotic-specific cyclin-1-like	574	91	261536	156	142	protein binding	gi|356538377|ref|XP_003537680.1|PREDICTED: G2/mitotic-specific cyclin-1-like [Glycine max]	gi|356538377|ref|XP_003537680.1|PREDICTED: G2/mitotic-specific cyclin-1-like [Glycine max]	gi|356538377|ref|XP_003537680.1|PREDICTED: G2/mitotic-specific cyclin-1-like [Glycine max]
isotig27046_BRBS	pre-mrna-splicing factor 18-like	1479	90	347821	207	187	Spliceosome	gi|225437026|ref|XP_002278267.1|PREDICTED: pre-mRNA-splicing factor 18-like [Vitis vinifera]	gi|225437026|ref|XP_002278267.1|PREDICTED: pre-mRNA-splicing factor 18-like [Vitis vinifera]	gi|225437026|ref|XP_002278267.1|PREDICTED: pre-mRNA-splicing factor 18-like [Vitis vinifera]
isotig29433_BRBS	at-hook protein 1	1213	64	275404	331	215	transcription factor	gi|225457646|ref|XP_002275328.1|PREDICTED: uncharacterized protein LOC100263332 [Vitis vinifera] >gi|297745600|emb|CBI40765.3| unnamed protein product [Vitis vinifera]	gi|225457646|ref|XP_002275328.1|PREDICTED: uncharacterized protein LOC100263332 [Vitis vinifera] >gi|297745600|emb|CBI40765.3| unnamed protein product [Vitis vinifera]	gi|225457646|ref|XP_002275328.1|PREDICTED: uncharacterized protein LOC100263332 [Vitis vinifera] >gi|297745600|emb|CBI40765.3| unnamed protein product [Vitis vinifera]
isotig39303_BRBS	dna binding	702	87	363229	231	201	DNA binding	gi|297743212|emb|CBI36079.3|unnamed protein product [Vitis vinifera]	gi|297743212|emb|CBI36079.3|unnamed protein product [Vitis vinifera]	gi|297743212|emb|CBI36079.3|unnamed protein product [Vitis vinifera]
isotig00622_BRBS	sodium hydrogen exchanger	1422	81	107842	76	62	ion membrane transporter	gi|255561775|ref|XP_002521897.1|sodium/hydrogen exchanger plant, putative [Ricinus communis] >gi|223538935|gb|EEF40533.1| sodium/hydrogen exchanger plant, putative [Ricinus communis]	gi|255561775|ref|XP_002521897.1|sodium/hydrogen exchanger plant, putative [Ricinus communis] >gi|223538935|gb|EEF40533.1| sodium/hydrogen exchanger plant, putative [Ricinus communis]	gi|255561775|ref|XP_002521897.1|sodium/hydrogen exchanger plant, putative [Ricinus communis] >gi|223538935|gb|EEF40533.1| sodium/hydrogen exchanger plant, putative [Ricinus communis]
isotig01219_BRBS	boron transporter	1778	90	770258	62	56	anion transmembrane transporter	gi|147886439|gb|ABQ52428.1|boron transporter [Citrus macrophylla]	gi|147886439|gb|ABQ52428.1|boron transporter [Citrus macrophylla]	gi|147886439|gb|ABQ52428.1|boron transporter [Citrus macrophylla]
isotig03178_BRBS	abc transporter c family member 3-like	2007	88	223787	133	118	transmembrane transporter	gi|359494289|ref|XP_003634753.1|PREDICTED: ABC transporter C family member 3-like [Vitis vinifera]	gi|359494289|ref|XP_003634753.1|PREDICTED: ABC transporter C family member 3-like [Vitis vinifera]	gi|359494289|ref|XP_003634753.1|PREDICTED: ABC transporter C family member 3-like [Vitis vinifera]
isotig07076_BRBS	2-oxoglutarate malate translocator, chloroplastic	1918	97	790801	447	436	2-oxoglutarate malate translocator, chloroplastic	gi|255544892|ref|XP_002513507.1|2-oxoglutarate/malate translocator, chloroplast precursor, putative [Ricinus communis] >gi|223547415|gb|EEF48910.1| 2-oxoglutarate/malate translocator, chloroplast precursor, putative [Ricinus communis]	gi|255544892|ref|XP_002513507.1|2-oxoglutarate/malate translocator, chloroplast precursor, putative [Ricinus communis] >gi|223547415|gb|EEF48910.1| 2-oxoglutarate/malate translocator, chloroplast precursor, putative [Ricinus communis]	gi|255544892|ref|XP_002513507.1|2-oxoglutarate/malate translocator, chloroplast precursor, putative [Ricinus communis] >gi|223547415|gb|EEF48910.1| 2-oxoglutarate/malate translocator, chloroplast precursor, putative [Ricinus communis]
isotig15320_BRBS	amino acid permease	826	76	285034	208	159	-	gi|224122264|ref|XP_002330580.1|amino acid permease [Populus trichocarpa] >gi|222872138|gb|EEF09269.1| amino acid permease [Populus trichocarpa]	gi|224122264|ref|XP_002330580.1|amino acid permease [Populus trichocarpa] >gi|222872138|gb|EEF09269.1| amino acid permease [Populus trichocarpa]	gi|224122264|ref|XP_002330580.1|amino acid permease [Populus trichocarpa] >gi|222872138|gb|EEF09269.1| amino acid permease [Populus trichocarpa]
isotig15540_BRBS	multidrug resistance protein abc transporter family	1162	81	550436	392	319	-	gi|224064438|ref|XP_002301476.1|multidrug resistance protein ABC transporter family [Populus trichocarpa] >gi|222843202|gb|EEE80749.1| multidrug resistance protein ABC transporter family [Populus trichocarpa]	gi|224064438|ref|XP_002301476.1|multidrug resistance protein ABC transporter family [Populus trichocarpa] >gi|222843202|gb|EEE80749.1| multidrug resistance protein ABC transporter family [Populus trichocarpa]	gi|224064438|ref|XP_002301476.1|multidrug resistance protein ABC transporter family [Populus trichocarpa] >gi|222843202|gb|EEE80749.1| multidrug resistance protein ABC transporter family [Populus trichocarpa]
isotig15562_BRBS	white-brown-complex abc transporter family	1089	94	288.5	157	149	ATP binding	gi|225436522|ref|XP_002273792.1|PREDICTED: ABC transporter G family member 3 [Vitis vinifera] >gi|297734935|emb|CBI17169.3| unnamed protein product [Vitis vinifera]	gi|225436522|ref|XP_002273792.1|PREDICTED: ABC transporter G family member 3 [Vitis vinifera] >gi|297734935|emb|CBI17169.3| unnamed protein product [Vitis vinifera]	gi|225436522|ref|XP_002273792.1|PREDICTED: ABC transporter G family member 3 [Vitis vinifera] >gi|297734935|emb|CBI17169.3| unnamed protein product [Vitis vinifera]
isotig20858_BRBS	amino acid permease 2-like isoform 1	654	75	259.61	216	164	-	gi|296089993|emb|CBI39812.3|unnamed protein product [Vitis vinifera]	gi|296089993|emb|CBI39812.3|unnamed protein product [Vitis vinifera]	gi|296089993|emb|CBI39812.3|unnamed protein product [Vitis vinifera]
isotig24395_BRBS	peptide transporter ptr1-like	2014	87	727243	487	427	peptide transporter	gi|224104319|ref|XP_002313394.1|predicted protein [Populus trichocarpa] >gi|222849802|gb|EEE87349.1| predicted protein [Populus trichocarpa]	gi|224104319|ref|XP_002313394.1|predicted protein [Populus trichocarpa] >gi|222849802|gb|EEE87349.1| predicted protein [Populus trichocarpa]	gi|224104319|ref|XP_002313394.1|predicted protein [Populus trichocarpa] >gi|222849802|gb|EEE87349.1| predicted protein [Populus trichocarpa]
isotig25555_BRBS	amt1 2	1723	92	612838	395	365	ammonium transporter	gi|50428339|dbj|BAD29977.1|putative ammonium transporter [Camellia sinensis]	gi|50428339|dbj|BAD29977.1|putative ammonium transporter [Camellia sinensis]	gi|50428339|dbj|BAD29977.1|putative ammonium transporter [Camellia sinensis]
isotig25666_BRBS	protein transparent testa 12-like	1706	88	470315	318	282	ion transmembrane transporter	gi|171854665|dbj|BAG16522.1|putative MATE family transporter [Capsicum chinense]	gi|171854665|dbj|BAG16522.1|putative MATE family transporter [Capsicum chinense]	gi|171854665|dbj|BAG16522.1|putative MATE family transporter [Capsicum chinense]
isotig30057_BRBS	adp-ribosylation factor gtpase-activating protein agd12	1160	81	472626	329	268	phospholipid binding	gi|297804038|ref|XP_002869903.1|zac [Arabidopsis lyrata subsp. lyrata] >gi|297315739|gb|EFH46162.1| zac [Arabidopsis lyrata subsp. lyrata]	gi|297804038|ref|XP_002869903.1|zac [Arabidopsis lyrata subsp. lyrata] >gi|297315739|gb|EFH46162.1| zac [Arabidopsis lyrata subsp. lyrata]	gi|297804038|ref|XP_002869903.1|zac [Arabidopsis lyrata subsp. lyrata] >gi|297315739|gb|EFH46162.1| zac [Arabidopsis lyrata subsp. lyrata]
isotig31094_BRBS	auxin-induced protein	1082	83	385185	277	231	-	gi|225440165|ref|XP_002283348.1|PREDICTED: auxin-induced protein 5NG4 isoform 1 [Vitis vinifera] >gi|297741692|emb|CBI32824.3| unnamed protein product [Vitis vinifera]	gi|225440165|ref|XP_002283348.1|PREDICTED: auxin-induced protein 5NG4 isoform 1 [Vitis vinifera] >gi|297741692|emb|CBI32824.3| unnamed protein product [Vitis vinifera]	gi|225440165|ref|XP_002283348.1|PREDICTED: auxin-induced protein 5NG4 isoform 1 [Vitis vinifera] >gi|297741692|emb|CBI32824.3| unnamed protein product [Vitis vinifera]
isotig42498_BRBS	atp synthase subunit a chloroplastic	621	67	188734	197	132	ion transmembrane transport	gi|357483895|ref|XP_003612234.1|ATP synthase subunit a chloroplastic [Medicago truncatula] >gi|355513569|gb|AES95192.1| ATP synthase subunit a chloroplastic [Medicago truncatula]	gi|357483895|ref|XP_003612234.1|ATP synthase subunit a chloroplastic [Medicago truncatula] >gi|355513569|gb|AES95192.1| ATP synthase subunit a chloroplastic [Medicago truncatula]	gi|357483895|ref|XP_003612234.1|ATP synthase subunit a chloroplastic [Medicago truncatula] >gi|355513569|gb|AES95192.1| ATP synthase subunit a chloroplastic [Medicago truncatula]
isotig46710_BRBS	adenine guanine permease azg1	531	93	188348	125	117	nucleotide transport	gi|18399065|ref|NP_566384.1|adenine/guanine permease AZG1 [Arabidopsis thaliana] >gi|75207346|sp|Q9SRK7.1|AZG1_ARATH RecName: Full=Adenine/guanine permease AZG1; AltName: Full=AzgA-homolog protein; AltName: Full=Protein AZAGUANINE RESISTANT 1; Short=AtAzg1 >gi|6016698|gb|AAF01525.1|AC009991_21 hypothetical protein [Arabidopsis thaliana] >gi|20260452|gb|AAM13124.1| unknown protein [Arabidopsis tha…	gi|18399065|ref|NP_566384.1|adenine/guanine permease AZG1 [Arabidopsis thaliana] >gi|75207346|sp|Q9SRK7.1|AZG1_ARATH RecName: Full=Adenine/guanine permease AZG1; AltName: Full=AzgA-homolog protein; AltName: Full=Protein AZAGUANINE RESISTANT 1; Short=AtAzg1 >gi|6016698|gb|AAF01525.1|AC009991_21 hypothetical protein [Arabidopsis thaliana] >gi|20260452|gb|AAM13124.1| unknown protein [Arabidopsis tha…	gi|18399065|ref|NP_566384.1|adenine/guanine permease AZG1 [Arabidopsis thaliana] >gi|75207346|sp|Q9SRK7.1|AZG1_ARATH RecName: Full=Adenine/guanine permease AZG1; AltName: Full=AzgA-homolog protein; AltName: Full=Protein AZAGUANINE RESISTANT 1; Short=AtAzg1 >gi|6016698|gb|AAF01525.1|AC009991_21 hypothetical protein [Arabidopsis thaliana] >gi|20260452|gb|AAM13124.1| unknown protein [Arabidopsis tha…
isotig01082_BRBS	unnamed protein product [Vitis vinifera]	1800	62	73559	89	56	-	gi|297746281|emb|CBI16337.3|unnamed protein product [Vitis vinifera]	gi|297746281|emb|CBI16337.3|unnamed protein product [Vitis vinifera]	gi|297746281|emb|CBI16337.3|unnamed protein product [Vitis vinifera]
isotig02169_BRBS	zinc finger ccch domain-containing protein 30-like	2729	79	283108	254	202	-	gi|359487288|ref|XP_002279202.2|PREDICTED: zinc finger CCCH domain-containing protein 30 [Vitis vinifera]	gi|359487288|ref|XP_002279202.2|PREDICTED: zinc finger CCCH domain-containing protein 30 [Vitis vinifera]	gi|359487288|ref|XP_002279202.2|PREDICTED: zinc finger CCCH domain-containing protein 30 [Vitis vinifera]
isotig06298_BRBS	dehydration-responsive partial	1875	63	114005	138	88	-	gi|147770817|emb|CAN63166.1|hypothetical protein VITISV_040077 [Vitis vinifera]	gi|147770817|emb|CAN63166.1|hypothetical protein VITISV_040077 [Vitis vinifera]	gi|147770817|emb|CAN63166.1|hypothetical protein VITISV_040077 [Vitis vinifera]
isotig06870_BRBS	kinase-like protein	2990	84	906.36	639	537	-	gi|147816692|emb|CAN77769.1|hypothetical protein VITISV_009237 [Vitis vinifera]	gi|147816692|emb|CAN77769.1|hypothetical protein VITISV_009237 [Vitis vinifera]	gi|147816692|emb|CAN77769.1|hypothetical protein VITISV_009237 [Vitis vinifera]
isotig06874_BRBS	PREDICTED: uncharacterized protein LOC100255804 [Vitis vinifera]	2874	79	706827	607	481	-	gi|225446619|ref|XP_002280724.1|PREDICTED: uncharacterized protein LOC100255804 [Vitis vinifera] >gi|302143427|emb|CBI21988.3| unnamed protein product [Vitis vinifera]	gi|225446619|ref|XP_002280724.1|PREDICTED: uncharacterized protein LOC100255804 [Vitis vinifera] >gi|302143427|emb|CBI21988.3| unnamed protein product [Vitis vinifera]	gi|225446619|ref|XP_002280724.1|PREDICTED: uncharacterized protein LOC100255804 [Vitis vinifera] >gi|302143427|emb|CBI21988.3| unnamed protein product [Vitis vinifera]
isotig07740_BRBS	atp binding	1996	81	789.26	593	483	atp binding	gi|255572979|ref|XP_002527420.1|ATP binding protein, putative [Ricinus communis] >gi|223533230|gb|EEF34986.1| ATP binding protein, putative [Ricinus communis]	gi|255572979|ref|XP_002527420.1|ATP binding protein, putative [Ricinus communis] >gi|223533230|gb|EEF34986.1| ATP binding protein, putative [Ricinus communis]	gi|255572979|ref|XP_002527420.1|ATP binding protein, putative [Ricinus communis] >gi|223533230|gb|EEF34986.1| ATP binding protein, putative [Ricinus communis]
isotig08478_BRBS	zinc finger	1383	67	360147	336	228	-	gi|255562566|ref|XP_002522289.1|zinc finger protein, putative [Ricinus communis] >gi|223538542|gb|EEF40147.1| zinc finger protein, putative [Ricinus communis]	gi|255562566|ref|XP_002522289.1|zinc finger protein, putative [Ricinus communis] >gi|223538542|gb|EEF40147.1| zinc finger protein, putative [Ricinus communis]	gi|255562566|ref|XP_002522289.1|zinc finger protein, putative [Ricinus communis] >gi|223538542|gb|EEF40147.1| zinc finger protein, putative [Ricinus communis]
isotig09188_BRBS	vacuolar fusion protein mon1 homolog a-like	966	82	251136	186	153	-	gi|224131984|ref|XP_002328156.1|predicted protein [Populus trichocarpa] >gi|222837671|gb|EEE76036.1| predicted protein [Populus trichocarpa]	gi|224131984|ref|XP_002328156.1|predicted protein [Populus trichocarpa] >gi|222837671|gb|EEE76036.1| predicted protein [Populus trichocarpa]	gi|224131984|ref|XP_002328156.1|predicted protein [Populus trichocarpa] >gi|222837671|gb|EEE76036.1| predicted protein [Populus trichocarpa]
isotig09200_BRBS	oxysterol-binding protein	1222	78	338191	294	232	-	gi|108710656|gb|ABF98451.1|Oxysterol-binding protein, expressed [Oryza sativa Japonica Group]	gi|108710656|gb|ABF98451.1|Oxysterol-binding protein, expressed [Oryza sativa Japonica Group]	gi|108710656|gb|ABF98451.1|Oxysterol-binding protein, expressed [Oryza sativa Japonica Group]
isotig10186_BRBS	burp domain-containing protein 17-like isoform 1	1061	71	269626	252	179	-	gi|147798373|emb|CAN74522.1|hypothetical protein VITISV_034298 [Vitis vinifera]	gi|147798373|emb|CAN74522.1|hypothetical protein VITISV_034298 [Vitis vinifera]	gi|147798373|emb|CAN74522.1|hypothetical protein VITISV_034298 [Vitis vinifera]
isotig10304_BRBS	tropinone reductase-like 3	974	87	305834	256	223	nucleotide binding	gi|380039554|gb|AFD32321.1|tropinone reductase-like 3 [Erythroxylum coca]	gi|380039554|gb|AFD32321.1|tropinone reductase-like 3 [Erythroxylum coca]	gi|380039554|gb|AFD32321.1|tropinone reductase-like 3 [Erythroxylum coca]
isotig11512_BRBS	c2 and gram domain-containing protein at1g03370-like	2709	84	717227	487	412	calcium/lipid-binding	gi|224124726|ref|XP_002329933.1|predicted protein [Populus trichocarpa] >gi|222871955|gb|EEF09086.1| predicted protein [Populus trichocarpa]	gi|224124726|ref|XP_002329933.1|predicted protein [Populus trichocarpa] >gi|222871955|gb|EEF09086.1| predicted protein [Populus trichocarpa]	gi|224124726|ref|XP_002329933.1|predicted protein [Populus trichocarpa] >gi|222871955|gb|EEF09086.1| predicted protein [Populus trichocarpa]
isotig11633_BRBS	PREDICTED: uncharacterized protein LOC100265807 [Vitis vinifera]	1960	62	239.58	283	178	-	gi|225441411|ref|XP_002278675.1|PREDICTED: uncharacterized protein LOC100265807 [Vitis vinifera]	gi|225441411|ref|XP_002278675.1|PREDICTED: uncharacterized protein LOC100265807 [Vitis vinifera]	gi|225441411|ref|XP_002278675.1|PREDICTED: uncharacterized protein LOC100265807 [Vitis vinifera]
isotig11715_BRBS	f-box kelch-repeat protein at5g60570-like	1738	90	623239	348	315	-	gi|255578874|ref|XP_002530291.1|ubiquitin-protein ligase, putative [Ricinus communis] >gi|223530189|gb|EEF32098.1| ubiquitin-protein ligase, putative [Ricinus communis]	gi|255578874|ref|XP_002530291.1|ubiquitin-protein ligase, putative [Ricinus communis] >gi|223530189|gb|EEF32098.1| ubiquitin-protein ligase, putative [Ricinus communis]	gi|255578874|ref|XP_002530291.1|ubiquitin-protein ligase, putative [Ricinus communis] >gi|223530189|gb|EEF32098.1| ubiquitin-protein ligase, putative [Ricinus communis]
isotig12144_BRBS	PREDICTED: uncharacterized protein LOC100249345 [Vitis vinifera]	1011	86	323553	269	234	-	gi|359479800|ref|XP_002271766.2|PREDICTED: uncharacterized protein LOC100249345 [Vitis vinifera] >gi|296086712|emb|CBI32347.3| unnamed protein product [Vitis vinifera]	gi|359479800|ref|XP_002271766.2|PREDICTED: uncharacterized protein LOC100249345 [Vitis vinifera] >gi|296086712|emb|CBI32347.3| unnamed protein product [Vitis vinifera]	gi|359479800|ref|XP_002271766.2|PREDICTED: uncharacterized protein LOC100249345 [Vitis vinifera] >gi|296086712|emb|CBI32347.3| unnamed protein product [Vitis vinifera]
isotig12778_BRBS	carbon catabolite repressor	2432	90	981474	605	548	-	gi|225441541|ref|XP_002280990.1|PREDICTED: carbon catabolite repressor protein 4 homolog 1 [Vitis vinifera] >gi|297739794|emb|CBI29976.3| unnamed protein product [Vitis vinifera]	gi|225441541|ref|XP_002280990.1|PREDICTED: carbon catabolite repressor protein 4 homolog 1 [Vitis vinifera] >gi|297739794|emb|CBI29976.3| unnamed protein product [Vitis vinifera]	gi|225441541|ref|XP_002280990.1|PREDICTED: carbon catabolite repressor protein 4 homolog 1 [Vitis vinifera] >gi|297739794|emb|CBI29976.3| unnamed protein product [Vitis vinifera]
isotig12890_BRBS	s-locus-specific glycoprotein s6	1758	76	577.4	486	370	pollen recognition	gi|359496542|ref|XP_003635262.1|PREDICTED: G-type lectin S-receptor-like serine/threonine-protein kinase B120-like [Vitis vinifera]	gi|359496542|ref|XP_003635262.1|PREDICTED: G-type lectin S-receptor-like serine/threonine-protein kinase B120-like [Vitis vinifera]	gi|359496542|ref|XP_003635262.1|PREDICTED: G-type lectin S-receptor-like serine/threonine-protein kinase B120-like [Vitis vinifera]
isotig12993_BRBS	protein scai homolog	2168	82	447973	311	256	-	gi|359489162|ref|XP_002265726.2|PREDICTED: protein SCAI homolog [Vitis vinifera]	gi|359489162|ref|XP_002265726.2|PREDICTED: protein SCAI homolog [Vitis vinifera]	gi|359489162|ref|XP_002265726.2|PREDICTED: protein SCAI homolog [Vitis vinifera]
isotig13002_BRBS	hypothetical protein VITISV_034155 [Vitis vinifera]	1789	77	148288	116	90	-	gi|147825155|emb|CAN75500.1|hypothetical protein VITISV_034155 [Vitis vinifera]	gi|147825155|emb|CAN75500.1|hypothetical protein VITISV_034155 [Vitis vinifera]	gi|147825155|emb|CAN75500.1|hypothetical protein VITISV_034155 [Vitis vinifera]
isotig13102_BRBS	kinase interacting (kip1-like) family partial	1973	60	256914	411	248	-	gi|255565935|ref|XP_002523956.1|RAB6-interacting protein, putative [Ricinus communis] >gi|223536803|gb|EEF38443.1| RAB6-interacting protein, putative [Ricinus communis]	gi|255565935|ref|XP_002523956.1|RAB6-interacting protein, putative [Ricinus communis] >gi|223536803|gb|EEF38443.1| RAB6-interacting protein, putative [Ricinus communis]	gi|255565935|ref|XP_002523956.1|RAB6-interacting protein, putative [Ricinus communis] >gi|223536803|gb|EEF38443.1| RAB6-interacting protein, putative [Ricinus communis]
isotig13208_BRBS	beta cyclase	1997	94	898271	511	483	-	gi|9971818|gb|AAG10429.1|beta cyclase [Tagetes erecta]	gi|9971818|gb|AAG10429.1|beta cyclase [Tagetes erecta]	gi|9971818|gb|AAG10429.1|beta cyclase [Tagetes erecta]
isotig13534_BRBS	serine-threonine kinase	1831	92	243817	151	139	-	gi|188509970|gb|ACD56654.1|putative serine-threonine kinase [Gossypioides kirkii]	gi|188509970|gb|ACD56654.1|putative serine-threonine kinase [Gossypioides kirkii]	gi|188509970|gb|ACD56654.1|putative serine-threonine kinase [Gossypioides kirkii]
isotig14055_BRBS	probable s-acyltransferase at1g69420-like	1514	77	517694	418	323	zinc ion binding, protein binding	gi|225462949|ref|XP_002268416.1|PREDICTED: probable S-acyltransferase At1g69420-like [Vitis vinifera]	gi|225462949|ref|XP_002268416.1|PREDICTED: probable S-acyltransferase At1g69420-like [Vitis vinifera]	gi|225462949|ref|XP_002268416.1|PREDICTED: probable S-acyltransferase At1g69420-like [Vitis vinifera]
isotig14064_BRBS	predicted protein [Populus trichocarpa]	2002	83	225713	165	138	-	gi|224105889|ref|XP_002313969.1|predicted protein [Populus trichocarpa] >gi|222850377|gb|EEE87924.1| predicted protein [Populus trichocarpa]	gi|224105889|ref|XP_002313969.1|predicted protein [Populus trichocarpa] >gi|222850377|gb|EEE87924.1| predicted protein [Populus trichocarpa]	gi|224105889|ref|XP_002313969.1|predicted protein [Populus trichocarpa] >gi|222850377|gb|EEE87924.1| predicted protein [Populus trichocarpa]
isotig14284_BRBS	unnamed protein product [Vitis vinifera]	1487	71	219.55	190	136	-	gi|297734911|emb|CBI17145.3|unnamed protein product [Vitis vinifera]	gi|297734911|emb|CBI17145.3|unnamed protein product [Vitis vinifera]	gi|297734911|emb|CBI17145.3|unnamed protein product [Vitis vinifera]
isotig14495_BRBS	nucleic acid binding	1105	64	217238	219	141	-	gi|225436765|ref|XP_002267320.1|PREDICTED: zinc finger CCCH domain-containing protein 32 isoform 1 [Vitis vinifera] >gi|296086618|emb|CBI32253.3| unnamed protein product [Vitis vinifera]	gi|225436765|ref|XP_002267320.1|PREDICTED: zinc finger CCCH domain-containing protein 32 isoform 1 [Vitis vinifera] >gi|296086618|emb|CBI32253.3| unnamed protein product [Vitis vinifera]	gi|225436765|ref|XP_002267320.1|PREDICTED: zinc finger CCCH domain-containing protein 32 isoform 1 [Vitis vinifera] >gi|296086618|emb|CBI32253.3| unnamed protein product [Vitis vinifera]
isotig14607_BRBS	unnamed protein product [Vitis vinifera]	1273	78	214542	167	131	-	gi|296088278|emb|CBI36504.3|unnamed protein product [Vitis vinifera]	gi|296088278|emb|CBI36504.3|unnamed protein product [Vitis vinifera]	gi|296088278|emb|CBI36504.3|unnamed protein product [Vitis vinifera]
isotig15857_BRBS	elmo domain-containing	1124	92	465307	267	247	-	gi|225453354|ref|XP_002271650.1|PREDICTED: ELMO domain-containing protein A [Vitis vinifera]	gi|225453354|ref|XP_002271650.1|PREDICTED: ELMO domain-containing protein A [Vitis vinifera]	gi|225453354|ref|XP_002271650.1|PREDICTED: ELMO domain-containing protein A [Vitis vinifera]
isotig16286_BRBS	serine threonine-protein	1063	87	368237	263	229	-	gi|225438097|ref|XP_002277335.1|PREDICTED: serine/threonine-protein kinase 19 [Vitis vinifera] >gi|297744163|emb|CBI37133.3| unnamed protein product [Vitis vinifera]	gi|225438097|ref|XP_002277335.1|PREDICTED: serine/threonine-protein kinase 19 [Vitis vinifera] >gi|297744163|emb|CBI37133.3| unnamed protein product [Vitis vinifera]	gi|225438097|ref|XP_002277335.1|PREDICTED: serine/threonine-protein kinase 19 [Vitis vinifera] >gi|297744163|emb|CBI37133.3| unnamed protein product [Vitis vinifera]
isotig16930_BRBS	cytochrome b561 ferric reductase transmembrane family protein	918	77	136732	105	81	-	gi|225463464|ref|XP_002272948.1|PREDICTED: uncharacterized protein LOC100248593 [Vitis vinifera]	gi|225463464|ref|XP_002272948.1|PREDICTED: uncharacterized protein LOC100248593 [Vitis vinifera]	gi|225463464|ref|XP_002272948.1|PREDICTED: uncharacterized protein LOC100248593 [Vitis vinifera]
isotig17022_BRBS	regulatory-associated protein of tor 1-like	867	85	119013	77	66	-	gi|356530199|ref|XP_003533671.1|PREDICTED: regulatory-associated protein of TOR 1-like [Glycine max]	gi|356530199|ref|XP_003533671.1|PREDICTED: regulatory-associated protein of TOR 1-like [Glycine max]	gi|356530199|ref|XP_003533671.1|PREDICTED: regulatory-associated protein of TOR 1-like [Glycine max]
isotig18073_BRBS	60s ribosomal protein mitochondrial-like	852	80	206453	155	124	-	gi|388502526|gb|AFK39329.1|unknown [Lotus japonicus]	gi|388502526|gb|AFK39329.1|unknown [Lotus japonicus]	gi|388502526|gb|AFK39329.1|unknown [Lotus japonicus]
isotig18084_BRBS	small nuclear ribonucleoprotein polypeptide g snrnp-g	757	95	762554	41	39	-	gi|282848218|gb|ADB02890.1|putative small nuclear ribonucleoprotein polypeptide G/SNRNP-G [Jatropha curcas]	gi|282848218|gb|ADB02890.1|putative small nuclear ribonucleoprotein polypeptide G/SNRNP-G [Jatropha curcas]	gi|282848218|gb|ADB02890.1|putative small nuclear ribonucleoprotein polypeptide G/SNRNP-G [Jatropha curcas]
isotig18393_BRBS	PREDICTED: uncharacterized protein LOC100265216 [Vitis vinifera]	974	50	828037	163	82	-	gi|225464352|ref|XP_002263244.1|PREDICTED: uncharacterized protein LOC100265216 [Vitis vinifera]	gi|225464352|ref|XP_002263244.1|PREDICTED: uncharacterized protein LOC100265216 [Vitis vinifera]	gi|225464352|ref|XP_002263244.1|PREDICTED: uncharacterized protein LOC100265216 [Vitis vinifera]
isotig21081_BRBS	cox19 family protein (chch motif)	556	93	132494	72	67	-	gi|255571063|ref|XP_002526482.1|conserved hypothetical protein [Ricinus communis] >gi|223534157|gb|EEF35873.1| conserved hypothetical protein [Ricinus communis]	gi|255571063|ref|XP_002526482.1|conserved hypothetical protein [Ricinus communis] >gi|223534157|gb|EEF35873.1| conserved hypothetical protein [Ricinus communis]	gi|255571063|ref|XP_002526482.1|conserved hypothetical protein [Ricinus communis] >gi|223534157|gb|EEF35873.1| conserved hypothetical protein [Ricinus communis]
isotig21861_BRBS	PREDICTED: uncharacterized protein LOC100782398 [Glycine max]	582	69	804925	89	62	-	gi|356537190|ref|XP_003537112.1|PREDICTED: uncharacterized protein LOC100782398 [Glycine max]	gi|356537190|ref|XP_003537112.1|PREDICTED: uncharacterized protein LOC100782398 [Glycine max]	gi|356537190|ref|XP_003537112.1|PREDICTED: uncharacterized protein LOC100782398 [Glycine max]
isotig22800_BRBS	carboxypeptidase regulatory region-	3917	83	1672.52	1194	992	-	gi|225437598|ref|XP_002271147.1|PREDICTED: nodal modulator 1 [Vitis vinifera] >gi|297743995|emb|CBI36965.3| unnamed protein product [Vitis vinifera]	gi|225437598|ref|XP_002271147.1|PREDICTED: nodal modulator 1 [Vitis vinifera] >gi|297743995|emb|CBI36965.3| unnamed protein product [Vitis vinifera]	gi|225437598|ref|XP_002271147.1|PREDICTED: nodal modulator 1 [Vitis vinifera] >gi|297743995|emb|CBI36965.3| unnamed protein product [Vitis vinifera]
isotig23008_BRBS	centromere protein	3031	55	325479	645	359	-	gi|147766921|emb|CAN67523.1|hypothetical protein VITISV_020207 [Vitis vinifera]	gi|147766921|emb|CAN67523.1|hypothetical protein VITISV_020207 [Vitis vinifera]	gi|147766921|emb|CAN67523.1|hypothetical protein VITISV_020207 [Vitis vinifera]
isotig23112_BRBS	beach domain-containing protein lvsa-like	2847	87	865144	537	472	-	gi|255559861|ref|XP_002520949.1|conserved hypothetical protein [Ricinus communis] >gi|223539786|gb|EEF41366.1| conserved hypothetical protein [Ricinus communis]	gi|255559861|ref|XP_002520949.1|conserved hypothetical protein [Ricinus communis] >gi|223539786|gb|EEF41366.1| conserved hypothetical protein [Ricinus communis]	gi|255559861|ref|XP_002520949.1|conserved hypothetical protein [Ricinus communis] >gi|223539786|gb|EEF41366.1| conserved hypothetical protein [Ricinus communis]
isotig23221_BRBS	PREDICTED: uncharacterized protein LOC100247619 [Vitis vinifera]	2691	81	274633	192	156	-	gi|359477348|ref|XP_002278432.2|PREDICTED: uncharacterized protein LOC100247619 [Vitis vinifera]	gi|359477348|ref|XP_002278432.2|PREDICTED: uncharacterized protein LOC100247619 [Vitis vinifera]	gi|359477348|ref|XP_002278432.2|PREDICTED: uncharacterized protein LOC100247619 [Vitis vinifera]
isotig24086_BRBS	duf246 domain-containing protein at1g04910-like	2127	94	435647	242	228	O-fucosyltransferase	gi|359491381|ref|XP_002267425.2|PREDICTED: DUF246 domain-containing protein At1g04910-like [Vitis vinifera]	gi|359491381|ref|XP_002267425.2|PREDICTED: DUF246 domain-containing protein At1g04910-like [Vitis vinifera]	gi|359491381|ref|XP_002267425.2|PREDICTED: DUF246 domain-containing protein At1g04910-like [Vitis vinifera]
isotig24506_BRBS	pentatricopeptide repeat-containing protein chloroplastic-like	1970	87	642884	442	385	-	gi|225434512|ref|XP_002278434.1|PREDICTED: pentatricopeptide repeat-containing protein At2g30100, chloroplastic [Vitis vinifera]	gi|225434512|ref|XP_002278434.1|PREDICTED: pentatricopeptide repeat-containing protein At2g30100, chloroplastic [Vitis vinifera]	gi|225434512|ref|XP_002278434.1|PREDICTED: pentatricopeptide repeat-containing protein At2g30100, chloroplastic [Vitis vinifera]
isotig24507_BRBS	pentatricopeptide repeat-containing protein mitochondrial-like	1972	65	258.07	322	211	-	gi|297739953|emb|CBI30135.3|unnamed protein product [Vitis vinifera]	gi|297739953|emb|CBI30135.3|unnamed protein product [Vitis vinifera]	gi|297739953|emb|CBI30135.3|unnamed protein product [Vitis vinifera]
isotig25517_BRBS	protein kinase chloroplast	1733	86	699508	431	374	-	gi|224069820|ref|XP_002326422.1|predicted protein [Populus trichocarpa] >gi|222833615|gb|EEE72092.1| predicted protein [Populus trichocarpa]	gi|224069820|ref|XP_002326422.1|predicted protein [Populus trichocarpa] >gi|222833615|gb|EEE72092.1| predicted protein [Populus trichocarpa]	gi|224069820|ref|XP_002326422.1|predicted protein [Populus trichocarpa] >gi|222833615|gb|EEE72092.1| predicted protein [Populus trichocarpa]
isotig25675_BRBS	uridine 5 -monophosphate synthase-like	1702	89	711835	468	419	-	gi|225465947|ref|XP_002272325.1|PREDICTED: uridine 5'-monophosphate synthase-like [Vitis vinifera]	gi|225465947|ref|XP_002272325.1|PREDICTED: uridine 5'-monophosphate synthase-like [Vitis vinifera]	gi|225465947|ref|XP_002272325.1|PREDICTED: uridine 5'-monophosphate synthase-like [Vitis vinifera]
isotig26076_BRBS	protein kinase	1635	81	442195	331	269	-	gi|225434931|ref|XP_002283598.1|PREDICTED: probable receptor-like protein kinase At5g47070-like [Vitis vinifera]	gi|225434931|ref|XP_002283598.1|PREDICTED: probable receptor-like protein kinase At5g47070-like [Vitis vinifera]	gi|225434931|ref|XP_002283598.1|PREDICTED: probable receptor-like protein kinase At5g47070-like [Vitis vinifera]
isotig27349_BRBS	unnamed protein product [Vitis vinifera]	1444	72	473011	411	298	-	gi|297745171|emb|CBI39163.3|unnamed protein product [Vitis vinifera]	gi|297745171|emb|CBI39163.3|unnamed protein product [Vitis vinifera]	gi|297745171|emb|CBI39163.3|unnamed protein product [Vitis vinifera]
isotig27763_BRBS	serine threonine-protein phosphatase pp2a-3 catalytic subunit	1385	98	634.41	308	304	-	gi|224076000|ref|XP_002304866.1|predicted protein [Populus trichocarpa] >gi|222842298|gb|EEE79845.1| predicted protein [Populus trichocarpa]	gi|224076000|ref|XP_002304866.1|predicted protein [Populus trichocarpa] >gi|222842298|gb|EEE79845.1| predicted protein [Populus trichocarpa]	gi|224076000|ref|XP_002304866.1|predicted protein [Populus trichocarpa] >gi|222842298|gb|EEE79845.1| predicted protein [Populus trichocarpa]
isotig27870_BRBS	serine threonine protein phosphatase expressed	1366	97	587.03	301	292	-	gi|11133833|sp|O04857.1|PP12_TOBACRecName: Full=Serine/threonine-protein phosphatase PP1 isozyme 2 >gi|1929406|emb|CAB07804.1| protein phosphatase type 1 [Nicotiana tabacum]	gi|11133833|sp|O04857.1|PP12_TOBACRecName: Full=Serine/threonine-protein phosphatase PP1 isozyme 2 >gi|1929406|emb|CAB07804.1| protein phosphatase type 1 [Nicotiana tabacum]	gi|11133833|sp|O04857.1|PP12_TOBACRecName: Full=Serine/threonine-protein phosphatase PP1 isozyme 2 >gi|1929406|emb|CAB07804.1| protein phosphatase type 1 [Nicotiana tabacum]
isotig28496_BRBS	x-linked retinitis pigmentosa gtpase regulator	1304	85	317.39	197	169	-	gi|224083557|ref|XP_002307065.1|predicted protein [Populus trichocarpa] >gi|222856514|gb|EEE94061.1| predicted protein [Populus trichocarpa]	gi|224083557|ref|XP_002307065.1|predicted protein [Populus trichocarpa] >gi|222856514|gb|EEE94061.1| predicted protein [Populus trichocarpa]	gi|224083557|ref|XP_002307065.1|predicted protein [Populus trichocarpa] >gi|222856514|gb|EEE94061.1| predicted protein [Populus trichocarpa]
isotig29221_BRBS	g-type lectin s-receptor-like serine threonine-protein kinase b120-like	1234	66	333569	335	222	-	gi|359496542|ref|XP_003635262.1|PREDICTED: G-type lectin S-receptor-like serine/threonine-protein kinase B120-like [Vitis vinifera]	gi|359496542|ref|XP_003635262.1|PREDICTED: G-type lectin S-receptor-like serine/threonine-protein kinase B120-like [Vitis vinifera]	gi|359496542|ref|XP_003635262.1|PREDICTED: G-type lectin S-receptor-like serine/threonine-protein kinase B120-like [Vitis vinifera]
isotig29436_BRBS	pattern formation	1212	90	379022	263	239	-	gi|255562960|ref|XP_002522485.1|pattern formation protein, putative [Ricinus communis] >gi|223538370|gb|EEF39977.1| pattern formation protein, putative [Ricinus communis]	gi|255562960|ref|XP_002522485.1|pattern formation protein, putative [Ricinus communis] >gi|223538370|gb|EEF39977.1| pattern formation protein, putative [Ricinus communis]	gi|255562960|ref|XP_002522485.1|pattern formation protein, putative [Ricinus communis] >gi|223538370|gb|EEF39977.1| pattern formation protein, putative [Ricinus communis]
isotig30592_BRBS	low quality protein: inactive protein kinase selmodraft_444075-like	1121	73	302753	293	216	-	gi|356550454|ref|XP_003543602.1|PREDICTED: LOW QUALITY PROTEIN: inactive protein kinase SELMODRAFT_444075-like [Glycine max]	gi|356550454|ref|XP_003543602.1|PREDICTED: LOW QUALITY PROTEIN: inactive protein kinase SELMODRAFT_444075-like [Glycine max]	gi|356550454|ref|XP_003543602.1|PREDICTED: LOW QUALITY PROTEIN: inactive protein kinase SELMODRAFT_444075-like [Glycine max]
isotig30759_BRBS	protein kinase	1105	82	439499	321	264	-	gi|297746067|emb|CBI16123.3|unnamed protein product [Vitis vinifera]	gi|297746067|emb|CBI16123.3|unnamed protein product [Vitis vinifera]	gi|297746067|emb|CBI16123.3|unnamed protein product [Vitis vinifera]
isotig31517_BRBS	PREDICTED: uncharacterized protein LOC100260025 [Vitis vinifera]	1056	77	150984	124	96	-	gi|359483740|ref|XP_002273017.2|PREDICTED: uncharacterized protein LOC100260025 [Vitis vinifera]	gi|359483740|ref|XP_002273017.2|PREDICTED: uncharacterized protein LOC100260025 [Vitis vinifera]	gi|359483740|ref|XP_002273017.2|PREDICTED: uncharacterized protein LOC100260025 [Vitis vinifera]
isotig32028_BRBS	pol protein	996	80	474167	333	267	-	gi|28558781|gb|AAO45752.1|pol protein [Cucumis melo subsp. melo]	gi|28558781|gb|AAO45752.1|pol protein [Cucumis melo subsp. melo]	gi|28558781|gb|AAO45752.1|pol protein [Cucumis melo subsp. melo]
isotig32850_BRBS	conserved hypothetical protein [Ricinus communis]	974	70	348591	303	214	-	gi|255577344|ref|XP_002529552.1|conserved hypothetical protein [Ricinus communis] >gi|223530964|gb|EEF32821.1| conserved hypothetical protein [Ricinus communis]	gi|255577344|ref|XP_002529552.1|conserved hypothetical protein [Ricinus communis] >gi|223530964|gb|EEF32821.1| conserved hypothetical protein [Ricinus communis]	gi|255577344|ref|XP_002529552.1|conserved hypothetical protein [Ricinus communis] >gi|223530964|gb|EEF32821.1| conserved hypothetical protein [Ricinus communis]
isotig32953_BRBS	unknown [Glycine max]	980	80	371318	263	211	-	gi|255645414|gb|ACU23203.1|unknown [Glycine max]	gi|255645414|gb|ACU23203.1|unknown [Glycine max]	gi|255645414|gb|ACU23203.1|unknown [Glycine max]
isotig34107_BRBS	PREDICTED: uncharacterized protein LOC100257991 [Vitis vinifera]	904	88	312383	215	190	-	gi|225437020|ref|XP_002278163.1|PREDICTED: uncharacterized protein LOC100257991 [Vitis vinifera]	gi|225437020|ref|XP_002278163.1|PREDICTED: uncharacterized protein LOC100257991 [Vitis vinifera]	gi|225437020|ref|XP_002278163.1|PREDICTED: uncharacterized protein LOC100257991 [Vitis vinifera]
isotig34182_BRBS	serine-threonine protein plant-	896	77	273863	262	204	-	gi|224103655|ref|XP_002313141.1|predicted protein [Populus trichocarpa] >gi|222849549|gb|EEE87096.1| predicted protein [Populus trichocarpa]	gi|224103655|ref|XP_002313141.1|predicted protein [Populus trichocarpa] >gi|222849549|gb|EEE87096.1| predicted protein [Populus trichocarpa]	gi|224103655|ref|XP_002313141.1|predicted protein [Populus trichocarpa] >gi|222849549|gb|EEE87096.1| predicted protein [Populus trichocarpa]
isotig34535_BRBS	pentatricopeptide repeat-containing	878	84	382104	271	229	-	gi|225445998|ref|XP_002267263.1|PREDICTED: pentatricopeptide repeat-containing protein At2g18940 [Vitis vinifera] >gi|297735424|emb|CBI17864.3| unnamed protein product [Vitis vinifera]	gi|225445998|ref|XP_002267263.1|PREDICTED: pentatricopeptide repeat-containing protein At2g18940 [Vitis vinifera] >gi|297735424|emb|CBI17864.3| unnamed protein product [Vitis vinifera]	gi|225445998|ref|XP_002267263.1|PREDICTED: pentatricopeptide repeat-containing protein At2g18940 [Vitis vinifera] >gi|297735424|emb|CBI17864.3| unnamed protein product [Vitis vinifera]
isotig34721_BRBS	unnamed protein product [Vitis vinifera]	871	57	115546	187	107	-	gi|298205162|emb|CBI17221.3|unnamed protein product [Vitis vinifera]	gi|298205162|emb|CBI17221.3|unnamed protein product [Vitis vinifera]	gi|298205162|emb|CBI17221.3|unnamed protein product [Vitis vinifera]
isotig35135_BRBS	PREDICTED: uncharacterized protein LOC100263628 [Vitis vinifera]	854	74	153.68	130	97	-	gi|359489621|ref|XP_002274479.2|PREDICTED: uncharacterized protein LOC100263628 [Vitis vinifera]	gi|359489621|ref|XP_002274479.2|PREDICTED: uncharacterized protein LOC100263628 [Vitis vinifera]	gi|359489621|ref|XP_002274479.2|PREDICTED: uncharacterized protein LOC100263628 [Vitis vinifera]
isotig36605_BRBS	f-box protein at5g07610	797	54	129413	224	123	-	gi|225443049|ref|XP_002269241.1|PREDICTED: F-box protein At5g07610 [Vitis vinifera] >gi|297743579|emb|CBI36446.3| unnamed protein product [Vitis vinifera]	gi|225443049|ref|XP_002269241.1|PREDICTED: F-box protein At5g07610 [Vitis vinifera] >gi|297743579|emb|CBI36446.3| unnamed protein product [Vitis vinifera]	gi|225443049|ref|XP_002269241.1|PREDICTED: F-box protein At5g07610 [Vitis vinifera] >gi|297743579|emb|CBI36446.3| unnamed protein product [Vitis vinifera]
isotig37015_BRBS	atp binding	780	86	184111	115	99	-	gi|297743103|emb|CBI35970.3|unnamed protein product [Vitis vinifera]	gi|297743103|emb|CBI35970.3|unnamed protein product [Vitis vinifera]	gi|297743103|emb|CBI35970.3|unnamed protein product [Vitis vinifera]
isotig37424_BRBS	PREDICTED: uncharacterized protein LOC100792233 [Glycine max]	765	72	171.4	150	108	-	gi|356555315|ref|XP_003545979.1|PREDICTED: uncharacterized protein LOC100792233 [Glycine max]	gi|356555315|ref|XP_003545979.1|PREDICTED: uncharacterized protein LOC100792233 [Glycine max]	gi|356555315|ref|XP_003545979.1|PREDICTED: uncharacterized protein LOC100792233 [Glycine max]
isotig38245_BRBS	PREDICTED: uncharacterized protein LOC100782615 [Glycine max]	737	62	855001	241	151	-	gi|356542670|ref|XP_003539789.1|PREDICTED: uncharacterized protein LOC100782615 [Glycine max]	gi|356542670|ref|XP_003539789.1|PREDICTED: uncharacterized protein LOC100782615 [Glycine max]	gi|356542670|ref|XP_003539789.1|PREDICTED: uncharacterized protein LOC100782615 [Glycine max]
isotig39001_BRBS	hect ubiquitin-protein	708	83	255758	189	158	-	gi|297744617|emb|CBI37879.3|unnamed protein product [Vitis vinifera]	gi|297744617|emb|CBI37879.3|unnamed protein product [Vitis vinifera]	gi|297744617|emb|CBI37879.3|unnamed protein product [Vitis vinifera]
isotig42410_BRBS	nuc-1 negative regulatory protein	623	87	245743	157	138	cyclin-dependent protein kinase activity	gi|255541168|ref|XP_002511648.1|Nuc-1 negative regulatory protein preg, putative [Ricinus communis] >gi|223548828|gb|EEF50317.1| Nuc-1 negative regulatory protein preg, putative [Ricinus communis]	gi|255541168|ref|XP_002511648.1|Nuc-1 negative regulatory protein preg, putative [Ricinus communis] >gi|223548828|gb|EEF50317.1| Nuc-1 negative regulatory protein preg, putative [Ricinus communis]	gi|255541168|ref|XP_002511648.1|Nuc-1 negative regulatory protein preg, putative [Ricinus communis] >gi|223548828|gb|EEF50317.1| Nuc-1 negative regulatory protein preg, putative [Ricinus communis]
isotig42497_BRBS	protein binding	623	77	777962	103	80		gi|297734863|emb|CBI17097.3|unnamed protein product [Vitis vinifera]	gi|297734863|emb|CBI17097.3|unnamed protein product [Vitis vinifera]	gi|297734863|emb|CBI17097.3|unnamed protein product [Vitis vinifera]
isotig43226_BRBS	zinc finger	602	62	164851	195	122	-	gi|326493014|dbj|BAJ84968.1|predicted protein [Hordeum vulgare subsp. vulgare]	gi|326493014|dbj|BAJ84968.1|predicted protein [Hordeum vulgare subsp. vulgare]	gi|326493014|dbj|BAJ84968.1|predicted protein [Hordeum vulgare subsp. vulgare]
isotig43540_BRBS	unknown [Medicago truncatula]	600	76	163.31	121	93	-	gi|388506714|gb|AFK41423.1|unknown [Medicago truncatula]	gi|388506714|gb|AFK41423.1|unknown [Medicago truncatula]	gi|388506714|gb|AFK41423.1|unknown [Medicago truncatula]
isotig43950_BRBS	nadph oxidase	588	87	181.03	112	98	-	gi|17384016|emb|CAC87256.1|NADPH oxidase [Nicotiana tabacum]	gi|17384016|emb|CAC87256.1|NADPH oxidase [Nicotiana tabacum]	gi|17384016|emb|CAC87256.1|NADPH oxidase [Nicotiana tabacum]
isotig44251_BRBS	predicted protein [Populus trichocarpa]	582	79	874261	74	59	-	gi|224121074|ref|XP_002330897.1|predicted protein [Populus trichocarpa] >gi|222872719|gb|EEF09850.1| predicted protein [Populus trichocarpa]	gi|224121074|ref|XP_002330897.1|predicted protein [Populus trichocarpa] >gi|222872719|gb|EEF09850.1| predicted protein [Populus trichocarpa]	gi|224121074|ref|XP_002330897.1|predicted protein [Populus trichocarpa] >gi|222872719|gb|EEF09850.1| predicted protein [Populus trichocarpa]
isotig44461_BRBS	unnamed protein product [Vitis vinifera]	577	63	924337	112	71	-	gi|302142214|emb|CBI19417.3|unnamed protein product [Vitis vinifera]	gi|302142214|emb|CBI19417.3|unnamed protein product [Vitis vinifera]	gi|302142214|emb|CBI19417.3|unnamed protein product [Vitis vinifera]
isotig44742_BRBS	atp binding	571	91	273478	163	149	-	gi|255549982|ref|XP_002516042.1|ATP binding protein, putative [Ricinus communis] >gi|223544947|gb|EEF46462.1| ATP binding protein, putative [Ricinus communis]	gi|255549982|ref|XP_002516042.1|ATP binding protein, putative [Ricinus communis] >gi|223544947|gb|EEF46462.1| ATP binding protein, putative [Ricinus communis]	gi|255549982|ref|XP_002516042.1|ATP binding protein, putative [Ricinus communis] >gi|223544947|gb|EEF46462.1| ATP binding protein, putative [Ricinus communis]
isotig46505_BRBS	PREDICTED: uncharacterized protein At5g22580 [Vitis vinifera]	538	87	119398	77	67	-	gi|225436329|ref|XP_002268144.1|PREDICTED: uncharacterized protein At5g22580 [Vitis vinifera] >gi|147803505|emb|CAN68720.1| hypothetical protein VITISV_033679 [Vitis vinifera]	gi|225436329|ref|XP_002268144.1|PREDICTED: uncharacterized protein At5g22580 [Vitis vinifera] >gi|147803505|emb|CAN68720.1| hypothetical protein VITISV_033679 [Vitis vinifera]	gi|225436329|ref|XP_002268144.1|PREDICTED: uncharacterized protein At5g22580 [Vitis vinifera] >gi|147803505|emb|CAN68720.1| hypothetical protein VITISV_033679 [Vitis vinifera]
isotig46601_BRBS	pentatricopeptide repeat-containing protein	535	79	238.81	181	143	-	gi|357470109|ref|XP_003605339.1|Pentatricopeptide repeat-containing protein [Medicago truncatula] >gi|355506394|gb|AES87536.1| Pentatricopeptide repeat-containing protein [Medicago truncatula]	gi|357470109|ref|XP_003605339.1|Pentatricopeptide repeat-containing protein [Medicago truncatula] >gi|355506394|gb|AES87536.1| Pentatricopeptide repeat-containing protein [Medicago truncatula]	gi|357470109|ref|XP_003605339.1|Pentatricopeptide repeat-containing protein [Medicago truncatula] >gi|355506394|gb|AES87536.1| Pentatricopeptide repeat-containing protein [Medicago truncatula]
isotig46807_BRBS	pentatricopeptide repeat-containing protein	531	80	174096	120	97	-	gi|297738031|emb|CBI27232.3|unnamed protein product [Vitis vinifera]	gi|297738031|emb|CBI27232.3|unnamed protein product [Vitis vinifera]	gi|297738031|emb|CBI27232.3|unnamed protein product [Vitis vinifera]
isotig47652_BRBS	unnamed protein product [Vitis vinifera]	518	79	233802	168	134	-	gi|298204848|emb|CBI34155.3|unnamed protein product [Vitis vinifera]	gi|298204848|emb|CBI34155.3|unnamed protein product [Vitis vinifera]	gi|298204848|emb|CBI34155.3|unnamed protein product [Vitis vinifera]
isotig48349_BRBS	hypothetical protein VITISV_040803 [Vitis vinifera]	512	90	168318	102	92	-	gi|147766843|emb|CAN63150.1|hypothetical protein VITISV_040803 [Vitis vinifera]	gi|147766843|emb|CAN63150.1|hypothetical protein VITISV_040803 [Vitis vinifera]	gi|147766843|emb|CAN63150.1|hypothetical protein VITISV_040803 [Vitis vinifera]
