# Supplementary material for: BSTA: a targeted approach combines bulked segregant analysis with next- generation sequencing and de novo transcriptome assembly for SNP discovery in sunflower
Source: BMC Genomics. 2013 Sep 17;14:628. doi: 10.1186/1471-2164-14-628 (PMC3848877; doi:10.1186/1471-2164-14-628)
Supplement: Additional file 8: Table S5 — Blast analysis. Summary of tblastx analysis for 219 candidate sequences against 113 manually curated R genes. [file 1471-2164-14-628-S8.xlsx]

## Sheet: Tabelle1
Table S5: Summary of tblastx analysis for 219 candidate sequences against the 113 manually curated R genes (outcome=42 isogroups, represented here each by one isotig). Sequence homology to manually curated resistance genes revealed by tblastx analysis, protein accession, and protein class are shown. Abbreviations: CNL=CC-NB-LRR (non-TIR NB-LRR proteins ), RLK=Receptor-like kinase, RLP=Receptor Li…
Sequence name	Homology with tblastx	Protein accession	Class	Organism	Identity (%)	E-value
isotig03125_BRBS	Rio Grande-PtoR protein kinase mRNA	AAC48914	Kinase	Lycopersicon pimpinellifolium	44	2e-15
isotig06869_BRBS	Rio Grande-PtoR protein kinase mRNA	AAC48914	Kinase	Lycopersicon pimpinellifolium	68	2e-137
isotig06874_BRBS	RFO1 (RESISTANCE TO FUSARIUM OXYSPORUM 1) mRNA	NP_178085	Kinase	Arabidopsis thaliana	27	1e-22
isotig07740_BRBS	SERK3B (Serk3B) mRNA	ADO86983	RLK	Nicotiana benthamiana	49	5e-71
isotig08300_BRBS	Pl8-clone Ha-NTIR11g CC-NBS-LRR gene, complete cds	AAT08955	CNL	Helianthus annuus	88	0
isotig08431_BRBS	mRNA for Mlo protein	CAB06083	other	Hordeum vulgare	48	1e-47
isotig08814_BRBS	Pl8-clone Ha-NTIR11g CC-NBS-LRR gene, complete cds	AAT08955	CNL	Helianthus annuus	64	1e-82
isotig09148_BRBS	SERK3A (Serk3A) mRNA	ADO86982	RLK	Nicotiana benthamiana	44	2e-55
isotig12890_BRBS	SERK3A (Serk3A) mRNA	ADO86982	RLK	Nicotiana benthamiana	47	2e-59
isotig13744_BRBS	ER (ERECTA) (ER) mRNA	NP_180201	RLK	Arabidopsis thaliana	37	4e-29
isotig14249_BRBS	FLS2 (FLAGELLIN-SENSITIVE 2); ATP binding / kinase/ protein binding / protein serine/threonine kinase/ transmembrane receptor (FLS2) mRNA	NP_199445	RLK	Arabidopsis thaliana	33	2e-21
isotig15198_BRBS	leucine rich repeat protein Cf-2.1 gene, complete cds	AAC15779	RLP	Lycopersicon pimpinellifolium	51	3e-22
isotig15562_BRBS	Lr34-chromosome 4 clone BAC ABCT5; BAC ABCT33 map 4A	ADK62371	other	Triticum aestivum	37	1e-14
isotig15678_BRBS	Rio Grande-PtoR protein kinase mRNA	AAC48914	Kinase	Lycopersicon pimpinellifolium	56	2e-63
isotig15967_BRBS	pgip gene for polygalacturonase-inhibiting protein	CAA46016	RLP	P.vulgaris	40	2e-61
isotig15991_BRBS	Pl8-clone Ha-NTIR11g CC-NBS-LRR gene, complete cds	AAT08955	CNL	Helianthus annuus	57	6e-92
isotig17837_BRBS	Dm3-resistance protein RGC2B (RGC2B) gene, complete cds	AAD03156	CNL	Lactuca sativa	57	2e-47
isotig18995_BRBS	Pl8-clone Ha-NTIR11g CC-NBS-LRR gene, complete cds	AAT08955	CNL	Helianthus annuus	59	5e-81
isotig23542_BRBS	SERK3A (Serk3A) mRNA	ADO86982	RLK	Nicotiana benthamiana	38	6e-45
isotig23677_BRBS	nematode resistance protein (Gro1-4) gene, Gro1-4-P40 allele, complete cds	AAP44390	CNL	Solanum tuberosum	46	6e-97
isotig24718_BRBS	mRNA for Mlo protein	CAB06083	other	Hordeum vulgare	49	2e-107
isotig25517_BRBS	Rio Grande-PtoR protein kinase mRNA	AAC48914	Kinase	Lycopersicon pimpinellifolium	40	8e-51
isotig25642_BRBS	Rio Grande-PtoR protein kinase mRNA	AAC48914	Kinase	Lycopersicon pimpinellifolium	45	7e-68
isotig26011_BRBS	mRNA for Mlo protein	CAB06083	other	Hordeum vulgare	39	4e-69
isotig26076_BRBS	Rio Grande-PtoR protein kinase mRNA	AAC48914	Kinase	Lycopersicon pimpinellifolium	55	2e-48
isotig27053_BRBS	leucine rich repeat protein Cf-2.1 gene, complete cds	AAC15779	RLP	Lycopersicon pimpinellifolium	42	2e-52
isotig30210_BRBS	Pl8-clone Ha-NTIR11g CC-NBS-LRR gene, complete cds	AAT08955	CNL	Helianthus annuus	61	4e-32
isotig30487_BRBS	Nbs3-RDG2A (Rdg2) gene, Rdg2-a allele, complete cds; retrotransposon HORPIA2, complete sequence; and NBS2-RDG2A (Nbs2-Rdg2a) and NBS3-RDG2A (Nbs3-Rdg2a) genes, complete cds	ADK47521	CNL	Hordeum vulgare	53	3e-37
isotig30759_BRBS	Rio Grande-PtoR protein kinase mRNA	AAC48914	Kinase	Lycopersicon pimpinellifolium	54	2e-45
isotig33812_BRBS	leucine rich repeat protein Cf-2.1 gene, complete cds	AAC15779	RLP	Lycopersicon pimpinellifolium	43	7e-61
isotig33970_BRBS	Pl8-clone Ha-NTIR11g CC-NBS-LRR gene, complete cds	AAT08955	CNL	Helianthus annuus	59	8e-85
isotig34182_BRBS	FLS2 (FLAGELLIN-SENSITIVE 2); ATP binding / kinase/ protein binding / protein serine/threonine kinase/ transmembrane receptor (FLS2) mRNA	NP_199445	RLK	Arabidopsis thaliana	37	2e-21
isotig34999_BRBS	disease resistance protein (Cf-5) gene, complete cds	AAC78591	RLP	Lycopersicon esculentum	46	1e-28
isotig35212_BRBS	SERK3B (Serk3B)	ADO86983	RLK	Nicotiana benthamiana	48	1e-24
isotig35458_BRBS	ER (ERECTA) (ER) mRNA	NP_180201	RLK	Arabidopsis thaliana	60	6e-50
isotig35932_BRBS	Rio Grande-PtoR protein kinase mRNA	AAC48914	Kinase	Lycopersicon pimpinellifolium	41	4e-38
isotig38158_BRBS	mRNA for Mlo protein	CAB06083	other	Hordeum vulgare	45	6e-47
isotig38611_BRBS	Pl8-clone Ha-NTIR11g CC-NBS-LRR gene, complete cds	AAT08955	CNL	Helianthus annuus	62	2e-76
isotig40922_BRBS	ER (ERECTA) (ER) mRNA	NP_180201	RLK	Arabidopsis thaliana	46	1e-20
isotig41020_BRBS	SERK3A (Serk3A) mRNA	ADO86982	RLK	Nicotiana benthamiana	51	4e-36
isotig41468_BRBS	Pl8-clone Ha-NTIR11g CC-NBS-LRR gene, complete cds	AAT08955	CNL	Helianthus annuus	81	9e-112
isotig44742_BRBS	SERK3B (Serk3B)	ADO86983	RLK	Nicotiana benthamiana	64	3e-45
