# Supplementary material for: BSTA: a targeted approach combines bulked segregant analysis with next- generation sequencing and de novo transcriptome assembly for SNP discovery in sunflower
Source: BMC Genomics. 2013 Sep 17;14:628. doi: 10.1186/1471-2164-14-628 (PMC3848877; doi:10.1186/1471-2164-14-628)
Supplement: Additional file 9: Table S6 — SNP details. SNP positions and alleles of the 42 resistance gene-like candidate sequences. [file 1471-2164-14-628-S9.xlsx]

## Sheet: Tabelle1
Table S6: SNP positions and alleles of the 42 isotigs along the assembled sequences are given. Numbers of reads representing the respective SNP allele of the resistant bulk (BR) and the susceptible bulk (BS) are indicated.
Sequence name	position	Allele BR	Allele BS	No. BR reads	No. BS reads	∑ reads
isotig03125_BRBS	61	G	C	4	3	7
	176	G	C	7	7	14
	229	G	C	10	8	18
	301	C	T	9	8	17
	538	T	A	10	10	20
isotig06869_BRBS	332	G	C	8	3	11
	418	C	G	9	8	17
	827	A	G	12	5	17
isotig06874_BRBS	2060	A	G	8	4	12
isotig07740_BRBS	232	C	A	14	7	21
isotig08300_BRBS	583	G	A	7	6	13
isotig08431_BRBS	1040	C	T	22	21	43
isotig08814_BRBS	740	T	C	5	6	11
isotig09148_BRBS	661	G	C	3	5	8
isotig12890_BRBS	225	C	T	16	8	24
	1257	C	T	9	12	21
	1334	G	A	7	13	20
	1557	C	T	15	10	25
	1629	A	T	15	8	23
	1806	G	A	7	14	21
	1977	C	A	11	14	25
	2564	T	C	10	7	17
	2626	C	T	9	8	17
isotig13744_BRBS	720	G	A	17	4	21
	816	G	A	12	4	16
	894	G	C	6	3	9
isotig14249_BRBS	184	C	A	18	11	29
	473	A	G	14	6	20
	566	G	A	14	7	21
	629	A	G	8	8	16
isotig15198_BRBS	983	A	C	7	5	12
	997	A	G	6	5	11
isotig15562_BRBS	161	A	C	8	7	15
isotig15678_BRBS	64	C	T	7	5	12
	133	C	T	7	5	12
	368	A	G	10	5	15
	436	T	C	8	4	12
isotig15967_BRBS	263	C	T	6	13	19
	339	T	C	6	13	19
	415	C	G	6	17	23
	469	A	G	7	17	24
	544	T	C	6	16	22
	656	A	G	11	6	17
isotig15991_BRBS	523	T	C	8	5	13
	535	T	A	8	5	13
	546	A	G	6	5	11
	562	G	A	6	5	11
isotig17837_BRBS	26	C	A	5	14	19
isotig18995_BRBS	363	C	T	11	6	17
isotig23542_BRBS	1121	T	A	6	12	18
	1122	C	A	6	12	18
	1128	C	-	6	12	18
	1129	T	-	6	12	18
	1130	T	-	6	12	18
	1132	C	T	6	12	18
	1137	G	T	6	12	18
	1156	G	A	6	12	18
	1161	C	T	5	12	17
	1164	G	C	5	12	17
	1167	G	C	5	12	17
	1179	C	T	5	12	17
	1185	G	A	5	12	17
	1191	C	T	5	12	17
	1206	G	A	5	10	15
	1208	T	C	5	10	15
	1212	C	A	5	10	15
	1215	T	C	5	10	15
	1220	T	C	5	10	15
	1221	G	C	5	10	15
	1222	T	G	5	10	15
	1223	T	C	5	10	15
	1225	C	T	5	10	15
	1234	T	C	5	10	15
	1236	A	G	5	10	15
	1239	T	A	5	10	15
	1245	T	C	7	10	17
isotig23677_BRBS	366	T	G	6	5	11
	387	C	T	5	5	10
	388	A	G	5	5	10
	401	A	G	5	5	10
	404	G	A	5	5	10
isotig24718_BRBS	1688	G	A	20	8	28
	1694	T	G	20	7	27
	1696	G	T	20	7	27
	1720	T	C	17	6	23
isotig25517_BRBS	170	T	C	18	7	25
	233	A	G	20	6	26
	1663	T	A	5	4	9
isotig25642_BRBS	1192	A	T	17	7	24
isotig26011_BRBS	565	A	T	9	16	25
	646	T	C	5	6	11
isotig26076_BRBS	694	A	G	11	5	16
	701	A	C	7	5	12
	703	C	A	3	5	8
isotig27053_BRBS	634	T	G	5	6	11
isotig30210_BRBS	104	G	T	5	9	14
	125	C	A	5	9	14
	130	T	C	5	9	14
	142	C	T	5	9	14
	164	T	C	5	9	14
	52	G	A	5	9	14
	65	C	G	5	9	14
	92	C	T	5	9	14
isotig30487_BRBS	506	C	T	4	3	7
isotig30759_BRBS	806	C	T	12	6	18
	959	A	G	6	4	10
isotig33812_BRBS	601	C	G	6	5	11
isotig33970_BRBS	743	G	A	6	5	11
	751	T	C	6	5	11
isotig34182_BRBS	56	T	C	5	5	10
isotig34999_BRBS	553	C	A	7	12	19
	559	A	C	7	12	19
	561	G	C	7	12	19
	577	T	C	7	11	18
	581	G	C	7	11	18
	583	A	G	7	11	18
	588	C	G	7	11	18
	590	C	G	7	11	18
	594	C	G	6	11	17
	601	A	G	6	15	21
	613	A	G	6	15	21
	622	T	C	6	15	21
	638	A	G	6	13	19
	639	G	A	6	13	19
	640	T	A	6	13	19
	655	C	G	5	13	18
	658	A	T	5	13	18
isotig35212_BRBS	749	T	C	9	6	15
	750	T	A	9	6	15
	751	C	G	9	6	15
	757	T	C	9	6	15
	764	G	A	9	6	15
	768	T	C	9	6	15
	785	T	C	9	6	15
	797	C	T	6	6	12
	798	T	A	6	6	12
	809	C	T	6	6	12
isotig35458_BRBS	55	A	G	5	5	10
isotig35932_BRBS	85	G	A	18	10	28
isotig38158_BRBS	341	G	C	16	7	23
	356	T	A	16	7	23
isotig38611_BRBS	600	T	C	7	5	12
	603	A	G	7	5	12
	609	T	A	7	5	12
isotig40922_BRBS	103	G	T	6	5	11
	107	G	T	6	5	11
isotig41020_BRBS	317	T	C	9	5	14
	368	C	T	9	5	14
isotig41468_BRBS	424	T	C	5	4	9
isotig44742_BRBS	32	A	T	10	7	17
	38	A	T	10	7	17
	44	G	A	10	7	17
	47	A	G	10	7	17
	62	T	G	10	7	17
	71	T	G	12	7	19
	83	T	A	11	7	18
	124	C	-	10	6	16
	125	T	-	10	6	16
	128	T	A	10	6	16
	134	T	G	10	6	16
	136	T	-	10	6	16
	143	G	A	10	6	16
	147	T	C	10	6	16
	164	T	C	10	6	16
	177	C	A	5	6	11
	179	C	G	5	6	11
	189	C	T	5	6	11
